# Supplementary material for: N-[(4-Amino-5-sulfanyl­idene-4,5-dihydro-1H-1,2,4-triazol-3-yl)meth­yl]-4-methyl­benzamide
Source: Acta Crystallogr Sect E Struct Rep Online. 2010 Sep 4;66(Pt 10):o2501–2. doi: 10.1107/S1600536810035014 (PMC2983242; doi:10.1107/S1600536810035014)
Supplement: Supplementary file 1 [file e-66-o2501-sup1.cif]

##############################################################################
###                                                                        ###
###        Electronic paper (Acta Crystallographica Section E)             ###
###                                                                        ###
##############################################################################
#                                                                            #
# This CIF contains the data in a paper accepted for publication in Acta     #
# Crystallographica Section E. It conforms to the requirements of Notes      #
# for Authors for Section E, and has been peer reviewed under the auspices   #
# of the IUCr Commission on Journals.                                        #
#                                                                            #
# Full details of the Crystallographic Information File format               #
# are given in the paper "The Crystallographic Information File (CIF):       #
# a New Standard Archive File for Crystallography" by S. R. Hall, F. H.      #
# Allen and I. D. Brown [Acta Cryst. (1991), A47, 655-685].                  #
#                                                                            #
# The current version of the core CIF dictionary is obtainable from          #
# ftp://ftp.iucr.org/pub/cif_core.dic. The current version number is 2.4.    #
#                                                                            #
# Software is freely available for graphical display of the structure(s) in  #
# this CIF.  For information consult the CIF home page http://www.iucr.org/  #
# cif/home.html                                                              #
#                                                                            #
# This file may be used for bona fide research purposes within the           #
# scientific community so long as proper attribution is given to the journal # 
# article from which it was obtained.                                        #
#                                                                            #
##############################################################################
                                             
data_global
_audit_creation_method     'form.cif (version 2.0)'
_journal_data_validation_number     ?
_journal_date_recd_electronic     2010-08-30
_journal_date_accepted     2010-08-31
_journal_name_full     'Acta Crystallographica, Section E'
_journal_year     2010
_journal_volume     66
_journal_issue     10
_journal_page_first     o2501
_journal_page_last     o2502
_journal_paper_category     QO
_journal_coeditor_code     HB5629
_publ_contact_author_name     'Prof. Fun, Hoong-Kun'
_publ_contact_author_address
;
      X-ray Crystallography Unit
      School of Physics
      Universiti Sains Malaysia
      11800 USM, Penang
      MALAYSIA
;
_publ_contact_author_email     'hkfun@usm.my'
_publ_contact_author_fax     '6 04 6579150'
_publ_contact_author_phone     '6 04 6533652'
_publ_section_title
;\
<i>N</i>-[(4-Amino-5-sulfanylidene-4,5-dihydro-1<i>H</i>-1,2,4-triazol-3-yl)\
methyl]-4-methylbenzamide
;
loop_
    _publ_author_name
    _publ_author_footnote
    _publ_author_address
    'Hoong-Kun Fun'
;
      Thomson Reuters ResearcherID: A-3561-2009.
;
;     X-ray Crystallography Unit
      School of Physics
      Universiti Sains Malaysia
      11800 USM, Penang
      Malaysia
;
    'Chin Sing Yeap'
;
      Thomson Reuters ResearcherID: A-5523-2009.
;
;
      X-ray Crystallography Unit
      School of Physics
      Universiti Sains Malaysia
      11800 USM, Penang
      Malaysia
;
    'Yatin Mange' ?
;
      Organic Chemistry Division
      Department of Chemistry
      National Institute of Technology--Karnataka
      Surathkal, Mangalore 575 025
      India
;
    'Arun M. Isloor' ?
;
      Organic Chemistry Division
      Department of Chemistry
      National Institute of Technology--Karnataka
      Surathkal, Mangalore 575 025
      India
;
    'Chitrakar Hegde' ?
;
      Department of Chemistry
      NITTE Meenakshi Institute of Technology
      Yelahanka, Bangalore
      India
;
data_I
_audit_creation_method     SHELXL-97
_chemical_name_systematic
;
<i>N</i>-[(4-Amino-5-sulfanylidene-4,5-dihydro-1<i>H</i>-1,2,4-triazol-
3-yl)methyl]-4-methylbenzamide
;
_chemical_name_common     ?
_chemical_formula_moiety     'C11 H13 N5 O S'
_chemical_formula_sum     'C11 H13 N5 O S'
_chemical_formula_iupac     'C11 H13 N5 O S'
_chemical_formula_weight     263.32
_chemical_melting_point     ?
_symmetry_cell_setting     monoclinic
_symmetry_space_group_name_H-M     'P 21/c'
_symmetry_space_group_name_Hall     '-P 2ybc'
loop_
    _symmetry_equiv_pos_as_xyz
    'x, y, z'
    '-x, y+1/2, -z+1/2'
    '-x, -y, -z'
    'x, -y-1/2, z-1/2'
_cell_length_a     14.81480(10)
_cell_length_b     8.67020(10)
_cell_length_c     9.85340(10)
_cell_angle_alpha     90.00
_cell_angle_beta     104.9230(10)
_cell_angle_gamma     90.00
_cell_volume     1222.96(2)
_cell_formula_units_Z     4
_cell_measurement_reflns_used     6908
_cell_measurement_theta_min     2.75
_cell_measurement_theta_max     32.60
_cell_measurement_temperature     100.00(10)
_exptl_crystal_description     'block'
_exptl_crystal_colour     'colourless'
_exptl_crystal_size_max     0.30
_exptl_crystal_size_mid     0.27
_exptl_crystal_size_min     0.11
_exptl_crystal_density_diffrn     1.430
_exptl_crystal_density_meas     ?
_exptl_crystal_density_method     'not measured'
_exptl_crystal_F_000     552
_exptl_absorpt_coefficient_mu     0.261
_exptl_absorpt_correction_type     multi-scan
_exptl_absorpt_process_details     '(<i>SADABS</i>; Bruker, 2009)'
_exptl_absorpt_correction_T_min     0.926
_exptl_absorpt_correction_T_max     0.972
_exptl_special_details
;
The crystal was placed in the cold stream of an Oxford Cryosystems Cobra
open-flow nitrogen cryostat (Cosier & Glazer, 1986) operating at 100.0 (1) K.
;
_diffrn_ambient_temperature     100
_diffrn_radiation_type     MoK\a
_diffrn_radiation_wavelength     0.71073
_diffrn_radiation_source     'fine-focus sealed tube'
_diffrn_radiation_monochromator     graphite
_diffrn_measurement_device_type     'Bruker SMART APEXII CCD'
_diffrn_measurement_method     '\f and \w scans'
_diffrn_detector_area_resol_mean     ?
_diffrn_reflns_number     15018
_diffrn_reflns_av_R_equivalents     0.0233
_diffrn_reflns_av_sigmaI/netI     0.0219
_diffrn_reflns_theta_min     2.75
_diffrn_reflns_theta_max     29.99
_diffrn_reflns_theta_full     29.99
_diffrn_measured_fraction_theta_max     0.999
_diffrn_measured_fraction_theta_full     0.999
_diffrn_reflns_limit_h_min     -20
_diffrn_reflns_limit_h_max     20
_diffrn_reflns_limit_k_min     -12
_diffrn_reflns_limit_k_max     11
_diffrn_reflns_limit_l_min     -13
_diffrn_reflns_limit_l_max     13
_diffrn_standards_number     0
_diffrn_standards_interval_count     .
_diffrn_standards_interval_time     .
_diffrn_standards_decay_%     ?
_refine_special_details
;
Refinement of <i>F</i>^2^ against ALL reflections. The weighted <i>R</i>-factor
<i>wR</i> and goodness of fit <i>S</i> are based on <i>F</i>^2^, conventional
<i>R</i>-factors <i>R</i> are based on <i>F</i>, with <i>F</i> set to zero for
negative <i>F</i>^2^. The threshold expression of <i>F</i>^2^ >
\s(<i>F</i>^2^) is used only for calculating <i>R</i>-factors(gt) <i>etc</i>.
and is not relevant to the choice of reflections for refinement.
<i>R</i>-factors based on <i>F</i>^2^ are statistically about twice as large
as those based on <i>F</i>, and <i>R</i>- factors based on ALL data will be
even larger.
;
_reflns_number_total     3555
_reflns_number_gt     3142
_reflns_threshold_expression     I>2\s(I)
_refine_ls_structure_factor_coef     Fsqd
_refine_ls_matrix_type     full
_refine_ls_R_factor_all     0.0409
_refine_ls_R_factor_gt     0.0349
_refine_ls_wR_factor_gt     0.0877
_refine_ls_wR_factor_ref     0.0933
_refine_ls_goodness_of_fit_ref     1.069
_refine_ls_restrained_S_all     1.069
_refine_ls_number_reflns     3555
_refine_ls_number_parameters     180
_refine_ls_number_restraints     0
_refine_ls_hydrogen_treatment     mixed
_refine_ls_weighting_scheme     calc
_refine_ls_weighting_details
         'calc w=1/[\s^2^(Fo^2^)+(0.0404P)^2^+0.7537P] where P=(Fo^2^+2Fc^2^)/3'
_atom_sites_solution_hydrogens     geom
_atom_sites_solution_primary     direct
_atom_sites_solution_secondary     difmap
_refine_ls_shift/su_max     0.001
_refine_ls_shift/su_mean     0.000
_refine_diff_density_max     0.438
_refine_diff_density_min     -0.278
_refine_ls_extinction_method     none
_refine_ls_extinction_coef     ?
loop_
    _atom_type_symbol
    _atom_type_description
    _atom_type_scat_dispersion_real
    _atom_type_scat_dispersion_imag
    _atom_type_scat_source
    'C' 'C' 0.0033 0.0016
                         'International Tables Vol C Tables 4.2.6.8 and 6.1.1.4'
    'H' 'H' 0.0000 0.0000
                         'International Tables Vol C Tables 4.2.6.8 and 6.1.1.4'
    'N' 'N' 0.0061 0.0033
                         'International Tables Vol C Tables 4.2.6.8 and 6.1.1.4'
    'O' 'O' 0.0106 0.0060
                         'International Tables Vol C Tables 4.2.6.8 and 6.1.1.4'
    'S' 'S' 0.1246 0.1234
                         'International Tables Vol C Tables 4.2.6.8 and 6.1.1.4'
_computing_data_collection     'APEX2 (Bruker, 2009)'
_computing_cell_refinement     'SAINT (Bruker, 2009)'
_computing_data_reduction     'SAINT (Bruker, 2009)'
_computing_structure_solution     'SHELXTL (Sheldrick, 2008)'
_computing_structure_refinement     'SHELXTL (Sheldrick, 2008)'
_computing_molecular_graphics     'SHELXTL (Sheldrick, 2008)'
_computing_publication_material
                             'SHELXTL (Sheldrick, 2008) and PLATON (Spek, 2009)'
loop_
    _atom_site_type_symbol
    _atom_site_label
    _atom_site_fract_x
    _atom_site_fract_y
    _atom_site_fract_z
    _atom_site_U_iso_or_equiv
    _atom_site_adp_type
    _atom_site_calc_flag
    _atom_site_refinement_flags
    _atom_site_occupancy
    _atom_site_disorder_assembly
    _atom_site_disorder_group
    S S1 0.10394(2) 0.62450(3) 0.66661(3) 0.01567(9) Uani d . 1 . .
    O O1 0.25236(6) 1.16404(11) 0.93553(9) 0.01636(19) Uani d . 1 . .
    N N1 0.22250(7) 1.27102(12) 0.71802(11) 0.0132(2) Uani d . 1 . .
    N N2 0.10834(7) 1.02977(12) 0.49330(11) 0.0126(2) Uani d . 1 . .
    N N3 0.10360(7) 0.87126(12) 0.49292(11) 0.0123(2) Uani d . 1 . .
    N N4 0.10800(7) 0.93784(11) 0.70210(10) 0.01071(19) Uani d . 1 . .
    N N5 0.10633(8) 0.92596(13) 0.84341(11) 0.0144(2) Uani d . 1 . .
    C C1 0.44707(9) 1.19963(16) 0.96321(14) 0.0194(3) Uani d . 1 . .
    H H1A 0.4293 1.1194 1.0134 0.023 Uiso calc R 1 . .
    C C2 0.54098(10) 1.23546(18) 0.98378(16) 0.0242(3) Uani d . 1 . .
    H H2A 0.5857 1.1781 1.0474 0.029 Uiso calc R 1 . .
    C C3 0.56933(10) 1.35571(18) 0.91096(15) 0.0244(3) Uani d . 1 . .
    C C4 0.50110(10) 1.44261(18) 0.81922(15) 0.0244(3) Uani d . 1 . .
    H H4A 0.5188 1.5258 0.7724 0.029 Uiso calc R 1 . .
    C C5 0.40675(9) 1.40711(16) 0.79637(14) 0.0196(3) Uani d . 1 . .
    H H5A 0.3620 1.4655 0.7338 0.024 Uiso calc R 1 . .
    C C6 0.37934(9) 1.28382(14) 0.86742(13) 0.0147(2) Uani d . 1 . .
    C C7 0.27951(8) 1.23533(14) 0.84421(13) 0.0130(2) Uani d . 1 . .
    C C8 0.12391(8) 1.22850(13) 0.67896(13) 0.0126(2) Uani d . 1 . .
    H H8A 0.0896 1.2996 0.6084 0.015 Uiso calc R 1 . .
    H H8B 0.0990 1.2362 0.7606 0.015 Uiso calc R 1 . .
    C C9 0.11102(8) 1.06742(13) 0.62240(12) 0.0110(2) Uani d . 1 . .
    C C10 0.10403(8) 0.81094(13) 0.61801(12) 0.0115(2) Uani d . 1 . .
    C C11 0.67179(11) 1.3904(2) 0.9308(2) 0.0371(4) Uani d . 1 . .
    H H11A 0.7038 1.3810 1.0284 0.056 Uiso calc R 1 . .
    H H11B 0.6789 1.4936 0.8996 0.056 Uiso calc R 1 . .
    H H11C 0.6978 1.3188 0.8769 0.056 Uiso calc R 1 . .
    H H1N1 0.2453(12) 1.299(2) 0.6521(18) 0.020(4) Uiso d . 1 . .
    H H1N3 0.1054(13) 0.822(2) 0.419(2) 0.031(5) Uiso d . 1 . .
    H H1N5 0.1532(13) 0.975(2) 0.8901(19) 0.025(5) Uiso d . 1 . .
    H H2N5 0.0541(12) 0.970(2) 0.8501(17) 0.016(4) Uiso d . 1 . .
loop_
    _atom_site_aniso_label
    _atom_site_aniso_U_11
    _atom_site_aniso_U_22
    _atom_site_aniso_U_33
    _atom_site_aniso_U_12
    _atom_site_aniso_U_13
    _atom_site_aniso_U_23
    S1 0.02516(17) 0.00896(14) 0.01334(15) -0.00100(11) 0.00578(12) -0.00009(10)
    O1 0.0186(4) 0.0182(4) 0.0122(4) -0.0036(3) 0.0038(3) 0.0004(3)
    N1 0.0147(5) 0.0127(5) 0.0120(5) -0.0028(4) 0.0030(4) 0.0000(4)
    N2 0.0135(5) 0.0108(4) 0.0127(5) -0.0002(4) 0.0020(4) 0.0006(4)
    N3 0.0154(5) 0.0106(4) 0.0112(5) 0.0000(4) 0.0039(4) -0.0009(4)
    N4 0.0127(4) 0.0094(4) 0.0094(4) -0.0003(3) 0.0018(3) 0.0000(3)
    N5 0.0197(5) 0.0143(5) 0.0098(5) -0.0010(4) 0.0046(4) -0.0009(4)
    C1 0.0188(6) 0.0188(6) 0.0193(6) -0.0019(5) 0.0023(5) -0.0002(5)
    C2 0.0160(6) 0.0269(7) 0.0259(7) 0.0013(5) -0.0014(5) -0.0030(6)
    C3 0.0165(6) 0.0337(8) 0.0237(7) -0.0067(5) 0.0063(5) -0.0097(6)
    C4 0.0233(7) 0.0312(7) 0.0192(7) -0.0125(6) 0.0063(5) -0.0019(5)
    C5 0.0203(6) 0.0221(6) 0.0155(6) -0.0047(5) 0.0026(5) 0.0016(5)
    C6 0.0150(5) 0.0155(5) 0.0138(5) -0.0019(4) 0.0038(4) -0.0025(4)
    C7 0.0153(5) 0.0105(5) 0.0132(5) -0.0002(4) 0.0034(4) -0.0018(4)
    C8 0.0130(5) 0.0100(5) 0.0143(5) 0.0006(4) 0.0024(4) -0.0006(4)
    C9 0.0106(5) 0.0097(5) 0.0121(5) 0.0004(4) 0.0016(4) 0.0015(4)
    C10 0.0114(5) 0.0112(5) 0.0114(5) 0.0007(4) 0.0019(4) -0.0001(4)
    C11 0.0182(7) 0.0538(11) 0.0405(10) -0.0117(7) 0.0099(7) -0.0131(8)
_geom_special_details
;
All e.s.d.'s (except the e.s.d. in the dihedral angle between two l.s. planes)
are estimated using the full covariance matrix. The cell e.s.d.'s are taken
into account individually in the estimation of e.s.d.'s in distances, angles
and torsion angles; correlations between e.s.d.'s in cell parameters are only
used when they are defined by crystal symmetry. An approximate (isotropic)
treatment of cell e.s.d.'s is used for estimating e.s.d.'s involving l.s.
planes.
;
loop_
    _geom_bond_atom_site_label_1
    _geom_bond_atom_site_label_2
    _geom_bond_site_symmetry_2
    _geom_bond_distance
    _geom_bond_publ_flag
    S1 C10 . 1.6860(12) ?
    O1 C7 . 1.2409(15) ?
    N1 C7 . 1.3469(16) ?
    N1 C8 . 1.4587(15) ?
    N1 H1N1 . 0.843(18) ?
    N2 C9 . 1.3040(15) ?
    N2 N3 . 1.3761(14) ?
    N3 C10 . 1.3375(15) ?
    N3 H1N3 . 0.85(2) ?
    N4 C10 . 1.3695(15) ?
    N4 C9 . 1.3780(14) ?
    N4 N5 . 1.4028(14) ?
    N5 H1N5 . 0.84(2) ?
    N5 H2N5 . 0.880(17) ?
    C1 C2 . 1.3885(19) ?
    C1 C6 . 1.3938(18) ?
    C1 H1A . 0.9300 ?
    C2 C3 . 1.390(2) ?
    C2 H2A . 0.9300 ?
    C3 C4 . 1.391(2) ?
    C3 C11 . 1.510(2) ?
    C4 C5 . 1.3919(19) ?
    C4 H4A . 0.9300 ?
    C5 C6 . 1.3942(18) ?
    C5 H5A . 0.9300 ?
    C6 C7 . 1.4974(17) ?
    C8 C9 . 1.4975(16) ?
    C8 H8A . 0.9700 ?
    C8 H8B . 0.9700 ?
    C11 H11A . 0.9600 ?
    C11 H11B . 0.9600 ?
    C11 H11C . 0.9600 ?
loop_
    _geom_angle_atom_site_label_1
    _geom_angle_atom_site_label_2
    _geom_angle_atom_site_label_3
    _geom_angle_site_symmetry_1
    _geom_angle_site_symmetry_3
    _geom_angle
    _geom_angle_publ_flag
    C7 N1 C8 . . 122.19(10) ?
    C7 N1 H1N1 . . 119.9(12) ?
    C8 N1 H1N1 . . 116.3(12) ?
    C9 N2 N3 . . 103.97(9) ?
    C10 N3 N2 . . 113.57(10) ?
    C10 N3 H1N3 . . 126.8(14) ?
    N2 N3 H1N3 . . 119.4(14) ?
    C10 N4 C9 . . 108.24(10) ?
    C10 N4 N5 . . 122.18(10) ?
    C9 N4 N5 . . 129.57(10) ?
    N4 N5 H1N5 . . 106.3(12) ?
    N4 N5 H2N5 . . 106.4(11) ?
    H1N5 N5 H2N5 . . 110.9(17) ?
    C2 C1 C6 . . 120.09(13) ?
    C2 C1 H1A . . 120.0 ?
    C6 C1 H1A . . 120.0 ?
    C1 C2 C3 . . 121.12(14) ?
    C1 C2 H2A . . 119.4 ?
    C3 C2 H2A . . 119.4 ?
    C2 C3 C4 . . 118.42(13) ?
    C2 C3 C11 . . 120.65(15) ?
    C4 C3 C11 . . 120.93(15) ?
    C3 C4 C5 . . 121.10(13) ?
    C3 C4 H4A . . 119.4 ?
    C5 C4 H4A . . 119.4 ?
    C4 C5 C6 . . 119.90(13) ?
    C4 C5 H5A . . 120.0 ?
    C6 C5 H5A . . 120.0 ?
    C1 C6 C5 . . 119.31(12) ?
    C1 C6 C7 . . 117.83(11) ?
    C5 C6 C7 . . 122.85(12) ?
    O1 C7 N1 . . 122.72(11) ?
    O1 C7 C6 . . 121.40(11) ?
    N1 C7 C6 . . 115.87(10) ?
    N1 C8 C9 . . 110.91(9) ?
    N1 C8 H8A . . 109.5 ?
    C9 C8 H8A . . 109.5 ?
    N1 C8 H8B . . 109.5 ?
    C9 C8 H8B . . 109.5 ?
    H8A C8 H8B . . 108.0 ?
    N2 C9 N4 . . 110.76(10) ?
    N2 C9 C8 . . 124.43(10) ?
    N4 C9 C8 . . 124.61(10) ?
    N3 C10 N4 . . 103.45(10) ?
    N3 C10 S1 . . 129.53(9) ?
    N4 C10 S1 . . 126.98(9) ?
    C3 C11 H11A . . 109.5 ?
    C3 C11 H11B . . 109.5 ?
    H11A C11 H11B . . 109.5 ?
    C3 C11 H11C . . 109.5 ?
    H11A C11 H11C . . 109.5 ?
    H11B C11 H11C . . 109.5 ?
loop_
    _geom_torsion_atom_site_label_1
    _geom_torsion_atom_site_label_2
    _geom_torsion_atom_site_label_3
    _geom_torsion_atom_site_label_4
    _geom_torsion_site_symmetry_1
    _geom_torsion_site_symmetry_2
    _geom_torsion_site_symmetry_3
    _geom_torsion_site_symmetry_4
    _geom_torsion
    _geom_torsion_publ_flag
    C9 N2 N3 C10 . . . . -0.49(13) ?
    C6 C1 C2 C3 . . . . 0.5(2) ?
    C1 C2 C3 C4 . . . . 1.7(2) ?
    C1 C2 C3 C11 . . . . -178.05(14) ?
    C2 C3 C4 C5 . . . . -2.4(2) ?
    C11 C3 C4 C5 . . . . 177.38(14) ?
    C3 C4 C5 C6 . . . . 0.8(2) ?
    C2 C1 C6 C5 . . . . -2.1(2) ?
    C2 C1 C6 C7 . . . . 177.06(12) ?
    C4 C5 C6 C1 . . . . 1.5(2) ?
    C4 C5 C6 C7 . . . . -177.69(12) ?
    C8 N1 C7 O1 . . . . 0.08(18) ?
    C8 N1 C7 C6 . . . . 178.70(10) ?
    C1 C6 C7 O1 . . . . 25.05(17) ?
    C5 C6 C7 O1 . . . . -155.80(13) ?
    C1 C6 C7 N1 . . . . -153.59(12) ?
    C5 C6 C7 N1 . . . . 25.57(17) ?
    C7 N1 C8 C9 . . . . -84.82(13) ?
    N3 N2 C9 N4 . . . . -0.06(12) ?
    N3 N2 C9 C8 . . . . 175.06(10) ?
    C10 N4 C9 N2 . . . . 0.57(13) ?
    N5 N4 C9 N2 . . . . -177.73(11) ?
    C10 N4 C9 C8 . . . . -174.55(11) ?
    N5 N4 C9 C8 . . . . 7.15(19) ?
    N1 C8 C9 N2 . . . . -82.22(14) ?
    N1 C8 C9 N4 . . . . 92.24(13) ?
    N2 N3 C10 N4 . . . . 0.81(13) ?
    N2 N3 C10 S1 . . . . -177.08(9) ?
    C9 N4 C10 N3 . . . . -0.81(12) ?
    N5 N4 C10 N3 . . . . 177.64(10) ?
    C9 N4 C10 S1 . . . . 177.16(9) ?
    N5 N4 C10 S1 . . . . -4.39(17) ?
loop_
    _geom_hbond_atom_site_label_D
    _geom_hbond_atom_site_label_H
    _geom_hbond_atom_site_label_A
    _geom_hbond_site_symmetry_A
    _geom_hbond_distance_DH
    _geom_hbond_distance_HA
    _geom_hbond_distance_DA
    _geom_hbond_angle_DHA
    _geom_hbond_publ_flag
    N1 H1N1 O1 4_585 0.841(18) 2.187(17) 2.9824(14) 157.7(17) yes
    N3 H1N3 S1 4_575 0.851(19) 2.524(19) 3.2168(11) 139.2(15) yes
    N3 H1N3 N5 4_575 0.851(19) 2.276(18) 2.9738(15) 139.3(16) yes
    N5 H1N5 O1 . 0.843(19) 2.169(18) 2.9587(15) 155.9(16) yes
    N5 H2N5 S1 2_556 0.880(18) 2.666(18) 3.5381(12) 171.2(14) yes
    C8 H8A S1 1_565 0.97 2.87 3.4456(12) 119 yes
