# Supplementary material for: N-[(4-Amino-5-sulfanyl­idene-4,5-dihydro-1H-1,2,4-triazol-3-yl)meth­yl]-4-methyl­benzamide
Source: Acta Crystallogr Sect E Struct Rep Online. 2010 Sep 4;66(Pt 10):o2501–2. doi: 10.1107/S1600536810035014 (PMC2983242; doi:10.1107/S1600536810035014)
Supplement: Supplementary file 2 [file e-66-o2501-Isup2.hkl]

# 
# h,k,l, Fc-squared, Fo-squared, sigma(Fo-squared) and status flag 
# 
data_I
_shelx_title ' pgtm in P2(1)/c (100K)' 
_shelx_refln_list_code          4 
_shelx_F_calc_maximum      162.07 
_exptl_crystal_F_000       552.00 
_reflns_d_resolution_high  0.7110 
 
loop_ 
 _symmetry_equiv_pos_as_xyz 
 'x, y, z' 
 '-x, y+1/2, -z+1/2' 
 '-x, -y, -z' 
 'x, -y-1/2, z-1/2' 
 
_cell_length_a    14.8148 
_cell_length_b     8.6702 
_cell_length_c     9.8534 
_cell_angle_alpha  90.000 
_cell_angle_beta  104.923 
_cell_angle_gamma  90.000 
 
_shelx_F_squared_multiplier     1.000 
 
loop_ 
 _refln_index_h 
 _refln_index_k 
 _refln_index_l 
 _refln_F_squared_calc 
 _refln_F_squared_meas 
 _refln_F_squared_sigma 
 _refln_observed_status 
   2   0   0     1998.06     1950.23     17.83 o 
   3   0   0    10852.91    10575.72     86.97 o 
   4   0   0    16928.41    15908.95    125.50 o 
   5   0   0    26265.92    24749.39    194.39 o 
   6   0   0    17591.09    17029.67    135.08 o 
   7   0   0       68.79       88.61      2.89 o 
   8   0   0     5680.51     5761.21     53.65 o 
   9   0   0    10414.73    10589.64     95.39 o 
  10   0   0     4333.70     4525.92     44.39 o 
  11   0   0      804.47      818.37     13.18 o 
  12   0   0       89.40       97.20      3.98 o 
  13   0   0     1917.97     1924.39     30.25 o 
  14   0   0     2768.62     2990.39     43.00 o 
  15   0   0     1447.38     1506.22     40.90 o 
  16   0   0       47.64       64.04      9.20 o 
  17   0   0       22.47       19.37      5.89 o 
  18   0   0     1780.42     1977.29     53.33 o 
  19   0   0      656.55      596.46     26.97 o 
  20   0   0      218.11      273.44     18.82 o 
   1   1   0     1332.90     1388.98     10.39 o 
   2   1   0     4250.93     4310.46     35.60 o 
   3   1   0    10786.18    10621.70    116.40 o 
   4   1   0     1980.52     2030.32     12.85 o 
   5   1   0      959.30      944.12      7.02 o 
   6   1   0     2822.79     2930.77     18.51 o 
   7   1   0       82.34      125.88      2.19 o 
   8   1   0     2160.28     2120.34     14.63 o 
   9   1   0     1219.79     1220.02     10.70 o 
  10   1   0      106.03       88.85      2.44 o 
  11   1   0      233.99      241.06      4.32 o 
  12   1   0      863.55      873.78      9.33 o 
  13   1   0      916.02      827.95     10.49 o 
  14   1   0       33.49       42.15      3.44 o 
  15   1   0       14.31       16.67      5.43 o 
  16   1   0      287.99      284.81      8.40 o 
  17   1   0      241.89      241.57      7.94 o 
  18   1   0      244.30      272.50     12.28 o 
  19   1   0       99.54      123.19     10.22 o 
  20   1   0       49.47       58.65     12.34 o 
   0   2   0     2711.48     2959.76     23.38 o 
   1   2   0     2140.11     2254.90     12.12 o 
   2   2   0     1970.02     1950.88     11.37 o 
   3   2   0       32.97       29.92      0.97 o 
   4   2   0     2344.16     2354.76     14.86 o 
   5   2   0     1558.99     1624.16     12.05 o 
   6   2   0      728.35      811.08      7.16 o 
   7   2   0      204.63      208.75      3.30 o 
   8   2   0       72.70       61.69      2.68 o 
   9   2   0        0.00       -0.19      0.68 o 
  10   2   0      947.98      913.98      8.36 o 
  11   2   0      121.24      117.28      3.06 o 
  12   2   0      417.89      371.25      5.73 o 
  13   2   0      552.97      513.58      7.12 o 
  14   2   0       94.09       91.80      3.58 o 
  15   2   0       84.96       82.09      4.70 o 
  16   2   0        0.08        1.85      1.60 o 
  17   2   0       39.53       39.12      3.83 o 
  18   2   0        4.70        0.72      2.98 o 
  19   2   0       81.49       84.81      8.57 o 
   1   3   0     7733.75     7887.58     43.44 o 
   2   3   0     3378.46     3278.97     17.73 o 
   3   3   0      672.12      670.52      5.18 o 
   4   3   0     1627.24     1674.35     10.77 o 
   5   3   0      101.21      117.42      1.96 o 
   6   3   0      860.97      819.96      6.94 o 
   7   3   0     1766.50     1719.98     12.39 o 
   8   3   0     1316.74     1276.81     10.07 o 
   9   3   0       47.69       45.60      1.77 o 
  10   3   0      258.88      251.78      4.02 o 
  11   3   0      475.10      458.78     10.28 o 
  12   3   0      562.32      528.01      7.87 o 
  13   3   0        0.43        1.40      1.08 o 
  14   3   0       75.02       65.68      4.72 o 
  15   3   0       29.45       31.26      3.22 o 
  16   3   0      107.53      113.77      5.57 o 
  17   3   0      159.94      168.33      8.30 o 
  18   3   0      223.34      261.27     11.92 o 
  19   3   0      351.34      382.88     19.89 o 
   0   4   0      556.09      584.01      6.83 o 
   1   4   0      843.72      875.80      6.50 o 
   2   4   0      217.60      241.96      2.53 o 
   3   4   0       16.38       15.34      0.92 o 
   4   4   0     1821.08     1882.47     12.28 o 
   5   4   0      951.18      872.92      6.93 o 
   6   4   0     1026.25     1046.42      8.09 o 
   7   4   0        8.89        8.56      0.87 o 
   8   4   0        1.17        1.02      0.65 o 
   9   4   0      739.86      722.45      6.72 o 
  10   4   0      658.05      646.68      6.43 o 
  11   4   0       56.13       55.62      2.78 o 
  12   4   0      980.85      932.16     17.09 o 
  13   4   0      481.85      455.93      8.22 o 
  14   4   0      566.66      570.27      9.63 o 
  15   4   0      286.53      289.74      6.80 o 
  16   4   0       14.60       13.97      2.62 o 
  17   4   0        9.17        9.59      2.25 o 
  18   4   0        3.58        8.23      5.65 o 
  19   4   0      273.18      328.96     21.00 o 
   1   5   0     1661.46     1801.19     11.93 o 
   2   5   0      884.75      922.85      6.91 o 
   3   5   0     1700.95     1913.03     11.83 o 
   4   5   0      229.63      229.38      3.15 o 
   5   5   0      225.63      235.46      3.18 o 
   6   5   0      397.72      412.89      4.53 o 
   7   5   0     1238.97     1263.88      9.76 o 
   8   5   0      268.98      290.56      3.92 o 
   9   5   0      458.41      454.12      5.24 o 
  10   5   0      344.63      344.27      4.88 o 
  11   5   0      763.61      761.98      9.16 o 
  12   5   0      357.47      371.31      6.84 o 
  13   5   0        0.04        1.78      1.31 o 
  14   5   0        3.15        2.33      1.40 o 
  15   5   0        3.53        2.85      1.49 o 
  16   5   0      282.76      278.00     17.74 o 
  17   5   0      184.26       16.55      5.99 o 
  18   5   0       82.85       55.10      9.89 o 
   0   6   0      962.26     1023.70     11.27 o 
   1   6   0        5.36        0.11      0.55 o 
   2   6   0       43.42       45.97      2.31 o 
   3   6   0       99.67      101.83      2.33 o 
   4   6   0      317.33      297.63      4.13 o 
   5   6   0      188.27      187.52      4.73 o 
   6   6   0        4.82        8.32      1.26 o 
   7   6   0        2.00        2.90      0.93 o 
   8   6   0      106.29       99.16      2.58 o 
   9   6   0       56.25       49.31      2.03 o 
  10   6   0      369.81      371.25      9.34 o 
  11   6   0       30.10       33.68      2.83 o 
  12   6   0      240.53      247.42      5.69 o 
  13   6   0       23.87       26.23      2.60 o 
  14   6   0        3.23        1.90      1.90 o 
  15   6   0       17.07       20.79      3.39 o 
  16   6   0       94.92      102.61      8.42 o 
  17   6   0       71.14       79.31     12.52 o 
   1   7   0      156.57      153.90      3.13 o 
   2   7   0      305.34      311.35      4.23 o 
   3   7   0      408.98      410.32      5.04 o 
   4   7   0      116.84      112.13      3.07 o 
   5   7   0        8.44        9.07      1.00 o 
   6   7   0      472.54      462.20      5.60 o 
   7   7   0       64.39       68.39      2.85 o 
   8   7   0      854.52      873.07     10.10 o 
   9   7   0       19.72       25.11      1.99 o 
  10   7   0        1.79        2.66      1.23 o 
  11   7   0        8.85       12.20      2.31 o 
  12   7   0      278.62      274.53      9.12 o 
  13   7   0      266.70      264.49      9.08 o 
  14   7   0       54.37       70.97      6.01 o 
  15   7   0      287.31      296.63     11.97 o 
  16   7   0        5.99        5.72      6.09 o 
   0   8   0      215.29      230.69      9.10 o 
   1   8   0      121.15      123.62      4.40 o 
   2   8   0       24.48       26.41      1.93 o 
   3   8   0        2.17        1.66      1.06 o 
   4   8   0       76.78       88.16      3.15 o 
   5   8   0       93.51       95.14      5.19 o 
   6   8   0       93.13      103.58      9.72 o 
   7   8   0       11.27        8.48      2.39 o 
   8   8   0       24.18       24.70      2.51 o 
   9   8   0      103.63      107.04      6.32 o 
  10   8   0       33.34       34.67      3.53 o 
  11   8   0       39.95       36.47      3.66 o 
  12   8   0        8.63        5.28      2.41 o 
  13   8   0        3.63        5.64      2.40 o 
  14   8   0        0.06        0.56      2.05 o 
  15   8   0        0.73        2.07      2.50 o 
   1   9   0        4.51        3.53      1.46 o 
   2   9   0       25.00       27.88      2.97 o 
   3   9   0      482.87      458.95      9.92 o 
   4   9   0       71.76       70.36      5.28 o 
   5   9   0       30.15       28.37      3.01 o 
   6   9   0       12.00       15.10      2.62 o 
   7   9   0        0.09        0.78      1.61 o 
   8   9   0       21.26       17.45      3.34 o 
   9   9   0       50.30       52.27      5.84 o 
  10   9   0        3.12        1.71      1.96 o 
  11   9   0        7.82        4.09      3.01 o 
  12   9   0       16.26       10.03      6.19 o 
  13   9   0        3.65        0.86      3.39 o 
   0  10   0       88.15      101.06     21.91 o 
   1  10   0       37.60       50.25      4.17 o 
   2  10   0       15.38       13.53      2.69 o 
   3  10   0       51.43       51.78      6.52 o 
   4  10   0       52.58       47.86      6.07 o 
   5  10   0      156.13      165.56      6.29 o 
   6  10   0       13.13       18.28      3.51 o 
   7  10   0        1.49       -0.46      1.55 o 
   8  10   0       71.34       72.91      8.84 o 
   9  10   0        2.39        6.61      2.36 o 
  10  10   0        6.06        8.51      3.65 o 
  11  10   0        0.70        6.88      4.67 o 
   1  11   0       95.54      103.29      6.17 o 
   2  11   0      214.16      206.52      7.47 o 
   3  11   0       19.46       15.86      3.89 o 
   4  11   0      181.12      154.69      7.41 o 
   5  11   0        0.37        1.72      1.85 o 
   6  11   0       35.89       39.99      4.66 o 
   7  11   0      167.81      178.77     22.67 o 
   8  11   0       13.84       11.99      5.66 o 
   0  12   0      312.42      309.84     18.44 o 
   1  12   0      174.96      159.85      9.56 o 
   2  12   0      122.97      122.94      9.88 o 
   3  12   0       61.44       57.95      6.91 o 
 -20   1   1        0.47        2.40      3.06 o 
 -19   1   1      164.79      178.23     10.24 o 
 -18   1   1       75.36       78.87      7.83 o 
 -17   1   1       15.75       22.85      4.32 o 
 -16   1   1        3.96        4.06      2.01 o 
 -15   1   1      191.72      188.91      7.05 o 
 -14   1   1       66.24       83.93      3.10 o 
 -13   1   1      230.41      214.75      4.42 o 
 -12   1   1       54.46       50.82      2.39 o 
 -11   1   1       82.44       62.92      2.50 o 
 -10   1   1      921.66      961.85      9.56 o 
  -9   1   1      663.09      692.91      7.42 o 
  -8   1   1       35.54       48.45      1.84 o 
  -7   1   1        1.67       -0.57      0.43 o 
  -6   1   1      474.50      545.23      5.59 o 
  -5   1   1     1193.37     1303.34     11.01 o 
  -4   1   1      846.26      893.49     11.31 o 
  -3   1   1       17.65       11.73      0.73 o 
  -2   1   1     2518.15     2545.66     20.54 o 
  -1   1   1      560.44      539.48      5.34 o 
   0   1   1     2856.27     2828.19     20.83 o 
   1   1   1      277.00      279.02      2.36 o 
   2   1   1      153.17      124.82      1.70 o 
   3   1   1       44.24       46.47      0.83 o 
   4   1   1     3152.08     3288.87     18.25 o 
   5   1   1      786.05      851.38      5.62 o 
   6   1   1     1088.20     1202.59      7.57 o 
   7   1   1       20.93       15.51      1.05 o 
   8   1   1      141.12      161.02      2.38 o 
   9   1   1       55.85       69.67      1.71 o 
  10   1   1      156.30      162.50      3.08 o 
  11   1   1       40.14       40.32      1.85 o 
  12   1   1       46.19       57.82      3.23 o 
  13   1   1       91.68       84.25      4.38 o 
  14   1   1        0.04        2.35      1.50 o 
  15   1   1        9.10       11.19      2.56 o 
  16   1   1       17.70       17.08      2.66 o 
  17   1   1        0.15        3.51      1.86 o 
  18   1   1      141.79      142.37      6.36 o 
  19   1   1        3.32        7.50      3.74 o 
 -20   2   1        4.79        6.35      3.46 o 
 -19   2   1       20.17       25.99      6.47 o 
 -18   2   1       37.60       31.46      5.30 o 
 -17   2   1      100.65      110.18      5.76 o 
 -16   2   1       41.01       41.87      3.36 o 
 -15   2   1       30.16       32.62      2.33 o 
 -14   2   1      126.85      119.77      4.43 o 
 -13   2   1        5.11       13.63      1.70 o 
 -12   2   1       37.09       33.19      2.39 o 
 -11   2   1       56.36       58.17      2.93 o 
 -10   2   1       29.11       23.99      1.91 o 
  -9   2   1      271.27      248.82      6.05 o 
  -8   2   1      160.95      153.07      3.80 o 
  -7   2   1      358.01      368.67      5.32 o 
  -6   2   1      432.02      425.60      7.03 o 
  -5   2   1        4.11        9.12      1.05 o 
  -4   2   1       19.47       17.68      0.98 o 
  -3   2   1     1395.77     1505.24     10.93 o 
  -2   2   1     3078.07     3224.61     22.82 o 
  -1   2   1     7743.55     7934.01     53.48 o 
   0   2   1      538.64      545.04      4.00 o 
   1   2   1      299.68      365.84      3.39 o 
   2   2   1      543.00      595.97      3.83 o 
   3   2   1      380.38      424.91      3.18 o 
   4   2   1        4.20       12.87      0.68 o 
   5   2   1     3460.67     3663.20     20.51 o 
   6   2   1       14.34        6.41      0.63 o 
   7   2   1      109.31      122.71      2.46 o 
   8   2   1       66.72       76.39      2.04 o 
   9   2   1       93.53       88.53      2.15 o 
  10   2   1       40.25       36.11      1.72 o 
  11   2   1     2072.00     1999.49     15.04 o 
  12   2   1       43.66       43.74      2.02 o 
  13   2   1       14.35       20.04      2.14 o 
  14   2   1      168.85      164.28      6.08 o 
  15   2   1        7.73       10.72      2.17 o 
  16   2   1       83.44       85.92      4.79 o 
  17   2   1       19.24       18.44      2.77 o 
  18   2   1       22.73       18.48      5.66 o 
  19   2   1        4.06       11.75      4.02 o 
 -19   3   1        4.64       13.27      3.86 o 
 -18   3   1        6.62       11.82      5.05 o 
 -17   3   1       87.84      106.64      8.25 o 
 -16   3   1       52.43       56.70      3.42 o 
 -15   3   1        1.29       -1.15      0.95 o 
 -14   3   1       16.42       13.82      1.59 o 
 -13   3   1       29.81       27.84      2.08 o 
 -12   3   1       40.59       40.01      2.46 o 
 -11   3   1      900.62      845.10     10.14 o 
 -10   3   1       40.13       42.55      2.22 o 
  -9   3   1        0.79        2.92      0.85 o 
  -8   3   1       21.40       18.73      1.38 o 
  -7   3   1      403.92      389.71      5.51 o 
  -6   3   1      372.72      331.41      4.35 o 
  -5   3   1      658.24      686.63      9.88 o 
  -4   3   1     1517.15     1597.13     11.97 o 
  -3   3   1       83.57       78.18      1.52 o 
  -2   3   1      609.30      600.17      5.53 o 
  -1   3   1      189.83      209.49      2.73 o 
   0   3   1      832.85      909.47      7.69 o 
   1   3   1      137.16      112.97      2.15 o 
   2   3   1     1741.75     1834.02     10.38 o 
   3   3   1     2153.36     2247.08     12.65 o 
   4   3   1      249.91      287.83      2.76 o 
   5   3   1       10.12       16.28      0.82 o 
   6   3   1      423.39      463.43      4.13 o 
   7   3   1      457.86      475.12      4.62 o 
   8   3   1     1249.00     1224.85      9.55 o 
   9   3   1      234.35      239.72      3.96 o 
  10   3   1       77.01       76.21      2.92 o 
  11   3   1       91.99      101.52      3.64 o 
  12   3   1       26.20       20.41      1.60 o 
  13   3   1      102.90      116.66      4.21 o 
  14   3   1      265.14      274.74     10.19 o 
  15   3   1        2.94        0.11      1.96 o 
  16   3   1       71.42       80.15      7.34 o 
  17   3   1      184.20      188.08     10.09 o 
  18   3   1       31.33       39.77      8.01 o 
  19   3   1        3.89        5.63      3.68 o 
 -19   4   1       34.64       47.83      9.55 o 
 -18   4   1        6.47        1.45      2.82 o 
 -17   4   1       24.96       26.12      3.22 o 
 -16   4   1       83.43       83.08      4.24 o 
 -15   4   1       40.50       27.97      2.64 o 
 -14   4   1        2.97        2.61      1.22 o 
 -13   4   1       20.06       24.58      2.20 o 
 -12   4   1      806.80      817.78      9.51 o 
 -11   4   1        1.41        1.79      0.95 o 
 -10   4   1      312.30      304.30      6.97 o 
  -9   4   1       26.83       25.94      1.75 o 
  -8   4   1        0.52        1.11      0.79 o 
  -7   4   1      520.75      511.16      5.74 o 
  -6   4   1      980.25     1015.58      8.78 o 
  -5   4   1        8.97        8.58      0.77 o 
  -4   4   1        0.51       -0.26      0.39 o 
  -3   4   1       23.72       29.12      1.62 o 
  -2   4   1     1978.00     2135.00     14.61 o 
  -1   4   1     1440.24     1476.15     10.73 o 
   0   4   1      955.16      998.11      7.80 o 
   1   4   1     1450.76     1520.53     19.26 o 
   2   4   1      306.38      351.87      3.54 o 
   3   4   1      777.19      879.61      6.01 o 
   4   4   1       50.34       41.06      1.10 o 
   5   4   1     2112.50     2293.18     13.55 o 
   6   4   1      612.73      677.01      5.56 o 
   7   4   1     1180.86     1261.12      9.41 o 
   8   4   1      498.61      508.91      5.20 o 
   9   4   1        0.79        0.34      0.72 o 
  10   4   1       16.79       18.83      1.39 o 
  11   4   1       21.30       17.13      1.40 o 
  12   4   1      141.39      160.70      3.85 o 
  13   4   1      432.02      415.11      6.19 o 
  14   4   1       30.20       34.39      4.11 o 
  15   4   1      124.85      130.77      7.78 o 
  16   4   1      139.57      131.23     14.36 o 
  17   4   1       74.39       83.24     12.17 o 
 -18   5   1       16.93       18.01      6.57 o 
 -17   5   1        2.42        3.61      2.74 o 
 -16   5   1       28.02       24.28      2.74 o 
 -15   5   1      116.51      123.14      4.89 o 
 -14   5   1      107.13      119.62      3.90 o 
 -13   5   1       13.18       14.20      1.65 o 
 -12   5   1       48.44       54.43      2.72 o 
 -11   5   1       74.79       73.80      3.64 o 
 -10   5   1      585.88      568.21      7.67 o 
  -9   5   1       66.44       57.63      2.36 o 
  -8   5   1      494.42      503.50      6.16 o 
  -7   5   1      580.41      573.18      6.48 o 
  -6   5   1      713.51      746.68      7.91 o 
  -5   5   1       70.13       52.55      1.70 o 
  -4   5   1      570.76      621.58      5.80 o 
  -3   5   1      312.99      330.22      4.02 o 
  -2   5   1      368.04      349.02      4.25 o 
  -1   5   1     1454.39     1484.18     14.43 o 
   0   5   1       59.01       75.16      1.72 o 
   1   5   1      450.57      499.66      5.98 o 
   2   5   1       75.68       95.04      2.56 o 
   3   5   1      567.89      545.85      4.96 o 
   4   5   1     1319.60     1286.24      8.50 o 
   5   5   1      210.44      223.73      2.99 o 
   6   5   1      269.62      284.17      3.58 o 
   7   5   1       72.60       75.90      2.11 o 
   8   5   1      179.97      162.70      3.10 o 
   9   5   1       98.88      112.10      2.87 o 
  10   5   1      341.22      357.28      5.36 o 
  11   5   1        0.61        0.91      1.07 o 
  12   5   1      296.36      315.19      5.61 o 
  13   5   1      243.01      264.44     10.04 o 
  14   5   1        0.14       -0.12      1.97 o 
  16   5   1        9.69        7.20      3.99 o 
  17   5   1       73.83       63.29     10.84 o 
 -17   6   1        1.16       -0.58      2.42 o 
 -16   6   1       61.42       54.27      4.04 o 
 -15   6   1      859.71      905.72     14.26 o 
 -14   6   1      386.40      387.39     10.87 o 
 -13   6   1       10.42       10.45      1.76 o 
 -12   6   1        7.42        7.51      1.98 o 
 -11   6   1      193.51      189.73      4.51 o 
 -10   6   1     1041.05     1048.48     11.52 o 
  -9   6   1      549.41      564.42      7.75 o 
  -8   6   1      585.11      548.89      7.49 o 
  -7   6   1      690.36      725.71      9.35 o 
  -6   6   1      374.92      353.15      4.97 o 
  -5   6   1     1244.61     1259.61     10.00 o 
  -4   6   1      452.86      432.04      4.84 o 
  -3   6   1       52.59       42.28      1.61 o 
  -2   6   1        5.03        8.52      1.00 o 
  -1   6   1     1222.64     1235.88     10.20 o 
   0   6   1     1660.34     1564.75     13.57 o 
   1   6   1      393.46      383.43      5.44 o 
   2   6   1      122.64      108.40      2.84 o 
   3   6   1      556.88      594.39      7.75 o 
   4   6   1      537.76      540.26      6.88 o 
   5   6   1      268.27      244.11      3.57 o 
   6   6   1      318.13      328.00      4.37 o 
   7   6   1      529.03      522.00      5.91 o 
   8   6   1      486.04      510.29      5.93 o 
   9   6   1      187.19      194.06      4.70 o 
  10   6   1      570.13      559.63      8.49 o 
  11   6   1       63.20       68.00      4.40 o 
  12   6   1       12.06        9.56      1.76 o 
  13   6   1       34.13       32.61      4.15 o 
  14   6   1      110.22      109.94      7.58 o 
  15   6   1      212.73      234.90     16.43 o 
  16   6   1       40.22       51.06      9.96 o 
  17   6   1       49.56       55.24     10.57 o 
 -16   7   1      139.22      146.50      9.07 o 
 -15   7   1      107.10       95.98      6.86 o 
 -14   7   1      180.00      179.67     11.04 o 
 -13   7   1       61.52       71.98      3.84 o 
 -12   7   1      999.73     1017.35     13.44 o 
 -11   7   1      382.91      374.34      7.39 o 
 -10   7   1      259.26      256.08      5.61 o 
  -9   7   1      128.24      137.17      3.88 o 
  -8   7   1        0.46        1.16      0.94 o 
  -7   7   1     1176.22     1113.66     18.12 o 
  -6   7   1     1819.88     1720.63     15.79 o 
  -5   7   1      290.57      273.97      5.03 o 
  -4   7   1      244.44      259.42      4.79 o 
  -3   7   1     1261.26     1191.24     13.20 o 
  -2   7   1     1621.44     1460.44     15.12 o 
  -1   7   1      735.20      680.54      7.99 o 
   0   7   1       13.58        7.92      1.52 o 
   1   7   1       10.82        9.18      1.67 o 
   2   7   1     2725.18     2661.35     21.17 o 
   3   7   1      979.69      887.37     11.16 o 
   4   7   1     1285.14     1212.17     16.58 o 
   5   7   1       45.67       48.65      2.42 o 
   6   7   1     1493.52     1506.32     14.23 o 
   7   7   1      261.39      243.25      4.79 o 
   8   7   1     1817.27     1773.95     18.05 o 
   9   7   1        1.29        1.25      1.08 o 
  10   7   1        2.26        2.59      1.17 o 
  11   7   1      659.74      663.90     23.82 o 
  12   7   1      635.83      650.41     14.45 o 
  13   7   1      283.53      265.49      9.25 o 
  14   7   1        3.26        4.06      3.02 o 
  15   7   1       92.49       94.32      8.40 o 
  16   7   1      373.30      379.90     22.64 o 
 -15   8   1       44.01       56.30      7.69 o 
 -14   8   1       21.13       13.79      6.38 o 
 -13   8   1      122.94      128.38      7.90 o 
 -12   8   1        4.41        2.58      1.67 o 
 -11   8   1       37.97       38.97      2.91 o 
 -10   8   1        1.26        2.32      1.26 o 
  -9   8   1       41.54       47.69      3.08 o 
  -8   8   1       48.30       47.65      3.30 o 
  -7   8   1      385.63      384.96      7.24 o 
  -6   8   1       23.63       24.41      2.19 o 
  -5   8   1      359.88      361.20      6.80 o 
  -4   8   1       30.52       28.33      2.30 o 
  -3   8   1       35.69       40.63      2.64 o 
  -2   8   1      125.71      122.97      3.95 o 
  -1   8   1        0.03        0.64      0.93 o 
   0   8   1       51.54       52.03      2.78 o 
   1   8   1      103.11      100.27      3.44 o 
   2   8   1        0.09        1.44      0.97 o 
   3   8   1        4.64        4.55      1.21 o 
   4   8   1       44.21       38.86      2.70 o 
   5   8   1      111.63      111.42      4.28 o 
   6   8   1       91.15       94.85      3.25 o 
   7   8   1       11.78       11.01      1.43 o 
   8   8   1        2.73        2.94      1.70 o 
   9   8   1       39.69       33.59      3.39 o 
  10   8   1       23.58       20.00      3.31 o 
  11   8   1        4.51        2.16      3.60 o 
  12   8   1       43.62       37.66      4.47 o 
  13   8   1       51.42       53.03      5.19 o 
  14   8   1       18.61       20.33      4.68 o 
 -13   9   1       72.33       62.18      9.74 o 
 -12   9   1       28.15       28.26      7.26 o 
 -11   9   1      413.99      431.62     12.53 o 
 -10   9   1      277.10      299.05     10.19 o 
  -9   9   1        4.18        5.46      2.07 o 
  -8   9   1      597.71      629.29     19.37 o 
  -7   9   1      629.99      628.07     12.28 o 
  -6   9   1       41.60       47.85      3.04 o 
  -5   9   1       91.85      101.91      4.21 o 
  -4   9   1        0.00        1.55      1.12 o 
  -3   9   1      106.75      103.14      3.98 o 
  -2   9   1      872.34      902.45     12.95 o 
  -1   9   1      580.92      586.05      9.00 o 
   0   9   1       44.17       49.94      2.92 o 
   1   9   1      256.70      235.14      5.32 o 
   2   9   1       68.64       66.88      3.14 o 
   3   9   1      962.27      949.53     15.00 o 
   4   9   1       37.11       54.19      3.99 o 
   5   9   1      158.40      172.46      6.79 o 
   6   9   1        0.15        2.13      1.45 o 
   7   9   1      785.55      816.72     13.93 o 
   8   9   1      299.21      318.59     10.13 o 
   9   9   1      212.46      230.01      8.72 o 
  10   9   1        1.23        2.24      2.76 o 
  11   9   1       64.86       64.42      9.31 o 
  12   9   1      222.90      234.36     14.47 o 
  13   9   1      321.13      320.36     18.57 o 
 -11  10   1       37.69       35.56      5.57 o 
 -10  10   1      467.22      498.75     19.11 o 
  -9  10   1       55.23       57.23      5.25 o 
  -8  10   1      404.08      414.85     11.70 o 
  -7  10   1      285.20      290.30      8.59 o 
  -6  10   1       57.06       56.07      5.07 o 
  -5  10   1     1100.52     1074.79     19.80 o 
  -4  10   1      634.61      674.27     13.18 o 
  -3  10   1      441.44      420.25     20.03 o 
  -2  10   1        6.91        6.59      2.12 o 
  -1  10   1      172.77      178.44      9.17 o 
   0  10   1      610.54      595.76     13.94 o 
   1  10   1      808.02      817.13     14.50 o 
   2  10   1      354.05      345.40     10.28 o 
   3  10   1        0.16        2.22      1.55 o 
   4  10   1      524.57      546.65     11.61 o 
   5  10   1     1044.19     1001.30     19.56 o 
   6  10   1      330.02      339.43     10.29 o 
   7  10   1       10.06        7.15      2.33 o 
   8  10   1       10.47       12.55      2.99 o 
   9  10   1      349.69      369.75     28.70 o 
  10  10   1      351.14      386.04     20.94 o 
  11  10   1      247.93      241.52     16.61 o 
  -8  11   1      496.60      489.81     24.21 o 
  -7  11   1       75.65       95.28      8.50 o 
  -6  11   1        5.53        6.87      3.00 o 
  -5  11   1        2.03        7.14      2.50 o 
  -4  11   1       48.30       49.86      4.85 o 
  -3  11   1       47.14       44.68      4.25 o 
  -2  11   1      102.11      111.44      6.44 o 
  -1  11   1       52.45       48.16      4.39 o 
   0  11   1        0.68        3.18      1.91 o 
   1  11   1       32.58       29.10      3.44 o 
   2  11   1      164.46      160.04     11.24 o 
   3  11   1       16.42       14.64      3.19 o 
   4  11   1        0.14       -0.09      1.99 o 
   5  11   1        7.44        7.26      2.60 o 
   6  11   1        6.91        6.38      4.56 o 
   7  11   1       50.89       36.80      5.68 o 
   8  11   1      205.09      212.13     15.72 o 
  -3  12   1       10.51       16.93      4.05 o 
  -2  12   1        4.30        7.84      3.12 o 
  -1  12   1        5.80        5.11      2.81 o 
   0  12   1        0.08        4.81      2.66 o 
   1  12   1        4.50        3.41      2.98 o 
   2  12   1        0.37        3.29      3.27 o 
 -20   0   2      204.62      245.42     17.28 o 
 -19   0   2       56.25       61.70     10.24 o 
 -18   0   2      243.27      288.63     17.21 o 
 -17   0   2      523.06      524.20     15.44 o 
 -16   0   2      170.57      188.64      6.71 o 
 -15   0   2        0.41        1.33      1.44 o 
 -14   0   2      185.77      158.16      9.36 o 
 -13   0   2      662.82      603.08     18.33 o 
 -12   0   2      918.36      922.30     14.29 o 
 -11   0   2     2000.25     1978.69     23.61 o 
 -10   0   2       39.49       53.66      3.32 o 
  -9   0   2       96.77      100.01      3.65 o 
  -8   0   2     9463.36     9522.85    109.18 o 
  -7   0   2      120.15      163.76      4.23 o 
  -6   0   2     3153.97     3343.23     32.69 o 
  -5   0   2     1180.57     1195.01     22.49 o 
  -4   0   2     2112.20     2191.77     19.01 o 
  -3   0   2     8953.46     8622.12     79.19 o 
  -2   0   2    12005.40    11421.84    121.78 o 
  -1   0   2       96.91      102.24      2.37 o 
   0   0   2        1.42        0.20      0.53 o 
   1   0   2     4695.39     4711.26     68.86 o 
   2   0   2     5708.27     6190.71     54.95 o 
   3   0   2     3233.86     3489.47     39.59 o 
   4   0   2       35.38       41.91      1.14 o 
   5   0   2      535.60      515.98      4.94 o 
   6   0   2     1955.50     2069.99     23.57 o 
   7   0   2     1492.83     1557.46     14.17 o 
   8   0   2      764.97      776.95      8.53 o 
   9   0   2      976.56      943.48     10.23 o 
  10   0   2     5486.09     5266.73     50.94 o 
  11   0   2        0.90        3.35      1.40 o 
  12   0   2      396.83      389.55      9.05 o 
  13   0   2       37.13       38.39      2.93 o 
  14   0   2      111.96      103.82      5.46 o 
  15   0   2      176.82      153.42     11.41 o 
  16   0   2      880.73      926.02     49.24 o 
  17   0   2       21.48       10.34      5.84 o 
  18   0   2        3.90        3.31      4.43 o 
  19   0   2       41.28       37.74      8.80 o 
 -20   1   2       35.83       34.43      5.83 o 
 -19   1   2        9.28        8.38      5.33 o 
 -18   1   2        5.87        7.52      3.19 o 
 -17   1   2       41.96       47.65      4.29 o 
 -16   1   2       34.52       32.29      2.75 o 
 -15   1   2      618.60      558.63      8.21 o 
 -14   1   2      109.30      123.61      3.93 o 
 -13   1   2        1.23        1.84      1.00 o 
 -12   1   2      607.24      593.64      7.72 o 
 -11   1   2      271.96      263.28      4.70 o 
 -10   1   2        3.66        2.70      1.02 o 
  -9   1   2       33.11       29.47      1.73 o 
  -8   1   2      116.11      105.86      2.55 o 
  -7   1   2        1.70        1.05      0.64 o 
  -6   1   2     1769.12     1733.98     36.50 o 
  -5   1   2      581.79      554.71      5.61 o 
  -4   1   2       43.87       51.25      1.34 o 
  -3   1   2      323.48      313.34      3.34 o 
  -2   1   2      490.78      551.56      5.33 o 
  -1   1   2     5079.72     4871.37     39.08 o 
   0   1   2    10370.65    10802.48     77.88 o 
   1   1   2       79.94      107.84      1.43 o 
   2   1   2      140.39      158.57      1.46 o 
   3   1   2      300.94      327.10      2.46 o 
   4   1   2      509.73      555.56      3.85 o 
   5   1   2      522.67      487.80      3.36 o 
   6   1   2      555.62      567.79      4.22 o 
   7   1   2      319.34      302.74      2.95 o 
   8   1   2       24.50       17.64      0.90 o 
   9   1   2        2.56        2.09      0.66 o 
  10   1   2      336.81      334.53      3.96 o 
  11   1   2      864.66      853.12      8.81 o 
  12   1   2       62.65       58.55      2.48 o 
  13   1   2      253.80      243.46      6.69 o 
  14   1   2      260.93      258.05      7.07 o 
  15   1   2        5.73        7.30      1.91 o 
  16   1   2        0.21        0.58      1.57 o 
  17   1   2      232.24      271.57     15.63 o 
  18   1   2      201.91      232.32     11.93 o 
  19   1   2      155.00      180.07     31.92 o 
 -20   2   2      268.14      288.46     13.26 o 
 -19   2   2       51.57       52.11      6.68 o 
 -18   2   2        2.67        1.38      2.76 o 
 -17   2   2       19.06       26.39      3.18 o 
 -16   2   2        2.02        1.75      1.18 o 
 -15   2   2       25.99       21.91      2.26 o 
 -14   2   2      117.87       93.31      3.33 o 
 -13   2   2       27.30       21.09      1.84 o 
 -12   2   2        4.55        6.01      1.16 o 
 -11   2   2      179.81      184.89      3.98 o 
 -10   2   2       64.29       58.49      2.63 o 
  -9   2   2      202.05      199.41      6.84 o 
  -8   2   2      544.30      557.71      6.54 o 
  -7   2   2       73.43       83.08      2.49 o 
  -6   2   2        5.33        5.22      0.85 o 
  -5   2   2       52.88       54.33      2.01 o 
  -4   2   2       12.50       18.03      1.08 o 
  -3   2   2       56.85       48.44      1.59 o 
  -2   2   2     9426.03     9204.56     62.04 o 
  -1   2   2     4074.20     4430.15     24.63 o 
   0   2   2      244.32      240.16      2.30 o 
   1   2   2     1642.48     1760.62     10.91 o 
   2   2   2       55.95       58.70      1.24 o 
   3   2   2      775.90      801.16      5.96 o 
   4   2   2      469.59      565.32      4.93 o 
   5   2   2        0.50        2.51      0.57 o 
   6   2   2        9.86       20.56      0.77 o 
   7   2   2       30.59       33.81      1.05 o 
   8   2   2        8.89       12.41      1.09 o 
   9   2   2        2.80        0.74      0.64 o 
  10   2   2      727.91      712.28      6.96 o 
  11   2   2      118.87      119.84      3.54 o 
  12   2   2      114.20       99.52      3.39 o 
  13   2   2        0.08        1.49      1.11 o 
  14   2   2       32.88       25.21      3.22 o 
  15   2   2        7.02        8.85      3.28 o 
  16   2   2       76.58       95.53      8.38 o 
  17   2   2       21.52       26.63      5.61 o 
  18   2   2       54.52       69.33     16.84 o 
 -20   3   2      109.93      145.08     12.92 o 
 -19   3   2       20.82       32.92      5.35 o 
 -18   3   2        1.72       -0.54      2.96 o 
 -17   3   2      133.69      128.61      4.64 o 
 -16   3   2      138.54      138.04      4.24 o 
 -15   3   2       63.33       73.97      3.40 o 
 -14   3   2        3.48        2.56      1.35 o 
 -13   3   2      114.16       94.64      5.83 o 
 -12   3   2      881.18      852.17      9.93 o 
 -11   3   2       44.67       44.08      2.38 o 
 -10   3   2      262.58      262.48      4.67 o 
  -9   3   2      832.65      773.42      8.49 o 
  -8   3   2      892.04      916.85      9.32 o 
  -7   3   2     1581.96     1579.90     14.34 o 
  -6   3   2      598.96      573.13      6.24 o 
  -5   3   2        0.11       -0.43      0.41 o 
  -4   3   2        2.74        8.39      0.76 o 
  -3   3   2       28.65       45.57      1.48 o 
  -2   3   2     4938.96     5082.97     33.36 o 
  -1   3   2     1470.79     1620.38     11.92 o 
   0   3   2      298.31      327.57      3.55 o 
   1   3   2     1058.74     1162.73      8.44 o 
   2   3   2     2209.14     2277.16     13.73 o 
   3   3   2      853.68      884.53      7.70 o 
   4   3   2      115.43      118.04      1.91 o 
   5   3   2      166.73      155.01      2.28 o 
   6   3   2      609.85      641.69      5.76 o 
   7   3   2      260.03      244.66      3.02 o 
   8   3   2      901.38      871.43      7.58 o 
   9   3   2       81.10       76.25      2.65 o 
  10   3   2       10.05        7.59      1.55 o 
  11   3   2     1673.44     1598.82     13.81 o 
  12   3   2       16.25       12.88      3.24 o 
  13   3   2       37.36       34.45      4.33 o 
  14   3   2       13.43       16.55      2.58 o 
  15   3   2       14.12        7.54      3.11 o 
  16   3   2      116.69      117.77      9.22 o 
  17   3   2      122.17      104.93      9.20 o 
  18   3   2        4.20        1.23      4.16 o 
 -19   4   2       28.49       31.05      5.29 o 
 -18   4   2      212.38      233.29      8.67 o 
 -17   4   2      275.86      281.38     10.73 o 
 -16   4   2        2.88        0.48      1.18 o 
 -15   4   2        0.06        1.29      1.19 o 
 -14   4   2      454.42      442.29      7.16 o 
 -13   4   2       57.29       65.03      3.11 o 
 -12   4   2      753.77      777.30      9.40 o 
 -11   4   2        5.37        6.07      1.17 o 
 -10   4   2      154.39      156.55      3.69 o 
  -9   4   2      414.56      396.64      5.98 o 
  -8   4   2       69.75       70.09      2.67 o 
  -7   4   2      306.72      293.33      6.38 o 
  -6   4   2      277.74      281.78      3.93 o 
  -5   4   2        8.84       11.44      0.91 o 
  -4   4   2     1760.20     1658.51     11.51 o 
  -3   4   2     2012.41     2077.37     14.55 o 
  -2   4   2      934.08     1129.32      8.92 o 
  -1   4   2      439.17      516.58      4.99 o 
   0   4   2      101.96       94.76      3.34 o 
   1   4   2      443.86      416.90      5.09 o 
   2   4   2     1410.00     1343.09     11.26 o 
   3   4   2      485.14      474.69      5.58 o 
   4   4   2        0.76        0.54      0.53 o 
   5   4   2      176.23      190.72      3.01 o 
   6   4   2      499.50      493.85      5.36 o 
   7   4   2       34.84       27.27      2.42 o 
   8   4   2      181.55      190.78      4.41 o 
   9   4   2       95.86       96.24      3.23 o 
  10   4   2       18.25       20.27      1.95 o 
  11   4   2      596.11      581.38      8.42 o 
  12   4   2      272.65      266.13      6.23 o 
  13   4   2       34.94       43.22      4.42 o 
  14   4   2       33.68       31.70      3.90 o 
  15   4   2        7.27        6.24      2.10 o 
  16   4   2      133.16      143.27     13.01 o 
  17   4   2       27.31       35.47      8.24 o 
 -18   5   2      105.95      110.20      8.97 o 
 -17   5   2       44.43       49.14      4.91 o 
 -16   5   2      153.17      160.57      6.12 o 
 -15   5   2       71.00       92.24      4.90 o 
 -14   5   2      307.35      293.49      6.52 o 
 -13   5   2      336.26      326.08      6.05 o 
 -12   5   2       72.81       74.74      3.11 o 
 -11   5   2        4.67        4.51      1.14 o 
 -10   5   2        0.11       -0.29      0.73 o 
  -9   5   2     3018.56     2948.71     21.43 o 
  -8   5   2      144.45      160.51      3.63 o 
  -7   5   2       78.06       88.56      2.29 o 
  -6   5   2      491.18      480.54      5.34 o 
  -5   5   2        0.50        0.73      0.58 o 
  -4   5   2     1739.00     1745.61     12.38 o 
  -3   5   2     1941.94     2091.80     15.15 o 
  -2   5   2      283.64      334.93      4.21 o 
  -1   5   2     2243.90     2203.88     17.92 o 
   0   5   2     1466.91     1343.36     16.68 o 
   1   5   2      549.45      573.59      6.68 o 
   2   5   2      149.22      170.56      3.84 o 
   3   5   2       65.35       99.78      2.64 o 
   4   5   2      141.28      149.58      3.25 o 
   5   5   2     1368.52     1325.55     12.02 o 
   6   5   2     1257.47     1267.97     11.75 o 
   7   5   2        0.07        2.99      0.94 o 
   8   5   2       63.80       63.88      2.93 o 
   9   5   2      502.84      496.86      8.42 o 
  10   5   2      161.09      182.51      5.13 o 
  11   5   2       59.74       68.00      3.60 o 
  12   5   2      185.56      185.72      5.65 o 
  13   5   2       29.67       29.08      4.49 o 
  14   5   2      292.59      334.20     12.63 o 
  15   5   2      185.52      185.14     14.78 o 
  16   5   2       51.94       61.20     10.71 o 
  17   5   2       20.94       34.39      8.71 o 
 -18   6   2        4.22        2.37      2.97 o 
 -17   6   2        0.90       -0.47      1.85 o 
 -16   6   2        0.04        3.10      2.05 o 
 -15   6   2        3.33        4.34      1.46 o 
 -14   6   2        0.00        1.06      1.41 o 
 -13   6   2      193.41      196.18      5.44 o 
 -12   6   2       60.50       62.31      3.21 o 
 -11   6   2        3.91        4.72      1.25 o 
 -10   6   2       18.85       22.81      3.43 o 
  -9   6   2       44.27       40.59      2.33 o 
  -8   6   2      872.06      874.01      9.13 o 
  -7   6   2        8.23        7.04      1.51 o 
  -6   6   2      562.63      585.84      6.30 o 
  -5   6   2       66.66       74.65      2.21 o 
  -4   6   2       22.53       26.26      1.47 o 
  -3   6   2        1.02        1.48      0.88 o 
  -2   6   2      403.81      429.22      5.96 o 
  -1   6   2       46.15       54.57      2.33 o 
   0   6   2     1597.24     1656.29     14.43 o 
   1   6   2      222.34      232.94      4.61 o 
   2   6   2        3.37        4.01      0.98 o 
   3   6   2      347.66      363.37      5.56 o 
   4   6   2       75.22       78.27      3.20 o 
   5   6   2       51.85       60.47      2.80 o 
   6   6   2      599.00      591.00      7.55 o 
   7   6   2       14.01       18.08      2.14 o 
   8   6   2       36.29       36.85      2.55 o 
   9   6   2      508.92      528.71      9.34 o 
  10   6   2      382.60      366.71      7.71 o 
  11   6   2       70.10       67.71      4.46 o 
  12   6   2        2.23       -2.32      1.91 o 
  13   6   2       81.37       86.36      6.70 o 
  14   6   2       44.43       33.28      3.88 o 
  15   6   2      254.22      255.58     18.02 o 
  16   6   2        2.53        3.70      4.98 o 
 -17   7   2       51.76       46.50      6.37 o 
 -16   7   2      124.66      146.56      7.72 o 
 -15   7   2       58.59       64.15      5.77 o 
 -14   7   2        4.67        1.56      1.43 o 
 -13   7   2       10.64       10.43      1.78 o 
 -12   7   2        4.67        5.49      1.45 o 
 -11   7   2       33.25       35.35      2.56 o 
 -10   7   2        6.34        6.33      1.38 o 
  -9   7   2       10.66       10.16      1.45 o 
  -8   7   2        0.29        0.52      1.00 o 
  -7   7   2       92.97       90.45      3.36 o 
  -6   7   2       32.43       26.19      3.14 o 
  -5   7   2      360.77      366.64      6.76 o 
  -4   7   2       65.47       67.44      2.76 o 
  -3   7   2       20.25       24.94      2.08 o 
  -2   7   2        7.67        8.83      1.28 o 
  -1   7   2      291.06      292.91      5.11 o 
   0   7   2       69.27       85.57      3.01 o 
   1   7   2      612.25      604.70      7.77 o 
   2   7   2        3.35        3.00      1.00 o 
   3   7   2       84.64       81.51      3.06 o 
   4   7   2      288.98      309.45      5.44 o 
   5   7   2        4.25        1.00      1.75 o 
   6   7   2      162.23      171.55      4.09 o 
   7   7   2        6.86        7.36      1.52 o 
   8   7   2      114.84      114.07      3.85 o 
   9   7   2       26.42       32.74      2.87 o 
  10   7   2      237.13      233.47      7.44 o 
  11   7   2       72.73       61.29      4.15 o 
  12   7   2        0.23        0.14      1.44 o 
  13   7   2        0.51        1.55      2.62 o 
  14   7   2       10.56       12.19      6.38 o 
  15   7   2       19.66        9.59      6.44 o 
 -15   8   2       34.71       31.35      9.27 o 
 -14   8   2        9.77        8.46      2.37 o 
 -13   8   2        7.71        5.69      1.74 o 
 -12   8   2       40.83       46.07      3.65 o 
 -11   8   2        1.17       -0.28      1.17 o 
 -10   8   2      141.54      155.76      5.35 o 
  -9   8   2       26.35       30.47      2.61 o 
  -8   8   2      199.12      206.22      6.62 o 
  -7   8   2      117.69      128.41      4.28 o 
  -6   8   2        4.81        5.78      1.40 o 
  -5   8   2       10.34        9.58      1.75 o 
  -4   8   2        9.38        8.77      1.54 o 
  -3   8   2      251.44      268.91      5.93 o 
  -2   8   2      283.57      298.11      8.74 o 
  -1   8   2       35.01       31.10      2.54 o 
   0   8   2        4.74        9.97      1.51 o 
   1   8   2      202.12      221.81      5.24 o 
   2   8   2        0.72        1.64      1.05 o 
   3   8   2      257.99      255.95      5.76 o 
   4   8   2        4.50        2.21      1.02 o 
   5   8   2       33.17       27.08      2.12 o 
   6   8   2      166.23      179.47      5.06 o 
   7   8   2       24.64       22.79      2.24 o 
   8   8   2      158.35      175.21      5.99 o 
   9   8   2        0.09       -0.14      1.37 o 
  10   8   2        7.24        2.87      1.79 o 
  11   8   2        0.07        1.13      2.26 o 
  12   8   2        2.08        3.43      2.41 o 
  13   8   2       42.18       44.91      6.04 o 
  14   8   2      103.90       81.17     12.03 o 
 -14   9   2       78.88       86.07     11.62 o 
 -13   9   2        1.36        6.60      3.04 o 
 -12   9   2        0.93        4.34      2.15 o 
 -11   9   2      143.94      143.26      5.42 o 
 -10   9   2       96.70      111.87      5.14 o 
  -9   9   2       16.97       15.06      2.02 o 
  -8   9   2       46.47       48.12      3.29 o 
  -7   9   2       45.18       42.99      3.38 o 
  -6   9   2       39.83       40.64      2.97 o 
  -5   9   2      672.56      654.39     10.30 o 
  -4   9   2        0.43        0.95      1.19 o 
  -3   9   2        1.81        1.30      1.19 o 
  -2   9   2       35.11       28.76      2.43 o 
  -1   9   2      120.50      109.83      4.08 o 
   0   9   2      198.40      202.18      5.28 o 
   1   9   2      165.49      149.08      4.49 o 
   2   9   2       25.13       21.98      2.22 o 
   3   9   2       53.76       49.05      3.36 o 
   4   9   2      186.51      181.92      4.96 o 
   5   9   2       76.23       81.59      3.73 o 
   6   9   2      234.61      240.22      7.97 o 
   7   9   2      201.76      196.35      5.79 o 
   8   9   2        0.06        2.14      3.27 o 
   9   9   2      165.64      157.16      7.35 o 
  10   9   2       61.32       72.01      9.78 o 
  11   9   2       31.41       23.84      3.97 o 
  12   9   2        0.16       -2.16      4.81 o 
 -11  10   2        0.68       -0.23      3.65 o 
 -10  10   2       18.51       19.84      3.46 o 
  -9  10   2       15.98       21.56      6.68 o 
  -8  10   2        0.12        3.82      2.06 o 
  -7  10   2        5.06        5.25      2.14 o 
  -6  10   2        7.34        8.02      2.04 o 
  -5  10   2       17.00       15.26      2.06 o 
  -4  10   2      114.67      115.12      4.67 o 
  -3  10   2      182.23      181.54      5.28 o 
  -2  10   2       21.62       19.03      2.19 o 
  -1  10   2        3.31        2.78      1.34 o 
   0  10   2        1.76       -0.06      1.20 o 
   1  10   2        0.01        0.44      1.15 o 
   2  10   2        9.27        7.96      2.02 o 
   3  10   2       74.48       76.93      5.76 o 
   4  10   2       48.15       37.57      4.15 o 
   5  10   2       37.88       32.29      3.98 o 
   6  10   2       35.54       40.67      6.54 o 
   7  10   2        5.78        1.15      2.34 o 
   8  10   2        0.10        1.79      3.02 o 
   9  10   2        2.68       -1.59      2.87 o 
  10  10   2       19.80       21.58      6.61 o 
  -8  11   2       16.31       22.50      4.65 o 
  -7  11   2        2.98        1.55      3.19 o 
  -6  11   2      207.88      218.01     10.80 o 
  -5  11   2      120.77      145.08     10.33 o 
  -4  11   2      709.67      699.78     30.44 o 
  -3  11   2        2.53        2.63      1.66 o 
  -2  11   2       84.06       93.35      5.92 o 
  -1  11   2      228.41      224.84      7.78 o 
   0  11   2      267.99      282.63      9.89 o 
   1  11   2      164.34      164.84      7.55 o 
   2  11   2       39.60       41.07      4.61 o 
   3  11   2      167.07      176.36      7.81 o 
   4  11   2      414.17      425.40     12.20 o 
   5  11   2      229.40      254.09     12.06 o 
   6  11   2        7.49       10.71      3.51 o 
   7  11   2       20.56       20.12      6.25 o 
  -2  12   2      326.73      350.55     14.13 o 
  -1  12   2       89.44       88.17     12.97 o 
   0  12   2        0.07        0.20      2.27 o 
   1  12   2      188.85      207.78     10.74 o 
 -20   1   3       28.32       25.91      5.04 o 
 -19   1   3      268.88      276.26     20.43 o 
 -18   1   3       29.19       31.60      2.99 o 
 -17   1   3        7.79        7.27      1.50 o 
 -16   1   3      141.64      143.81      4.29 o 
 -15   1   3      316.92      332.01      6.30 o 
 -14   1   3      606.09      577.48      8.34 o 
 -13   1   3        1.15       -0.97      0.77 o 
 -12   1   3       15.67       13.18      1.45 o 
 -11   1   3      112.18      115.00      3.17 o 
 -10   1   3     1241.30     1180.37     11.50 o 
  -9   1   3     1294.43     1217.70     11.41 o 
  -8   1   3       77.11       59.20      4.37 o 
  -7   1   3       66.88       66.44      2.43 o 
  -6   1   3     1106.61      985.71     38.16 o 
  -5   1   3     1496.10     1348.12     10.23 o 
  -4   1   3     3158.27     3127.97     20.07 o 
  -3   1   3        9.78       10.90      0.90 o 
  -2   1   3     1203.69     1212.62     10.35 o 
  -1   1   3    13910.49    13671.33    124.20 o 
   0   1   3      622.28      544.48      6.84 o 
   1   1   3     1520.48     1520.57     11.53 o 
   2   1   3      175.95      175.54      2.15 o 
   3   1   3       39.25       37.86      1.02 o 
   4   1   3     1466.74     1404.68     10.48 o 
   5   1   3     2219.48     2268.20     16.05 o 
   6   1   3      374.24      366.90      3.33 o 
   7   1   3        2.59        4.37      0.56 o 
   8   1   3       19.07       22.42      1.19 o 
   9   1   3     1033.04      994.21     11.21 o 
  10   1   3       47.82       46.87      2.27 o 
  11   1   3      794.48      778.96      9.34 o 
  12   1   3       36.06       31.23      2.09 o 
  13   1   3      134.64      135.90      3.71 o 
  14   1   3      151.96      161.66      6.36 o 
  15   1   3       83.27       88.40      8.57 o 
  16   1   3      124.32      137.77      9.54 o 
  17   1   3        4.68        7.43      3.85 o 
  18   1   3       49.52       41.30      6.49 o 
 -20   2   3      275.55      324.46     13.96 o 
 -19   2   3       23.22       27.96      3.89 o 
 -18   2   3      134.02      140.32      5.10 o 
 -17   2   3       73.57       81.33      4.71 o 
 -16   2   3      195.54      199.61      6.45 o 
 -15   2   3      159.19      170.10      4.54 o 
 -14   2   3       10.30       10.15      1.49 o 
 -13   2   3      570.82      524.55      7.70 o 
 -12   2   3      705.55      708.56      9.70 o 
 -11   2   3      611.62      592.38      8.44 o 
 -10   2   3      132.66      133.09      3.34 o 
  -9   2   3      415.99      404.59      5.79 o 
  -8   2   3       13.02        7.28      0.96 o 
  -7   2   3     3015.72     3003.29     22.12 o 
  -6   2   3     3303.95     3242.15     23.47 o 
  -5   2   3       57.25       55.03      2.45 o 
  -4   2   3     1941.46     2042.01     16.80 o 
  -3   2   3     2842.33     2773.24     19.54 o 
  -2   2   3      853.61      773.14      7.39 o 
  -1   2   3     4253.68     4251.56     44.36 o 
   0   2   3      184.40      190.84      2.49 o 
   1   2   3     1627.14     1709.84     12.06 o 
   2   2   3     2877.96     3044.29     20.71 o 
   3   2   3     5774.52     6176.00     46.45 o 
   4   2   3        3.00        0.27      0.37 o 
   5   2   3       14.91       15.09      0.82 o 
   6   2   3      113.55      127.00      1.98 o 
   7   2   3     1866.93     1918.49     13.49 o 
   8   2   3     1950.96     1914.68     17.23 o 
   9   2   3       49.70       50.45      2.16 o 
  10   2   3      124.79      126.30      4.05 o 
  11   2   3      273.30      292.55      6.36 o 
  12   2   3      543.18      560.72     10.33 o 
  13   2   3      412.92      426.42     10.13 o 
  14   2   3       97.27      101.15      4.84 o 
  15   2   3      193.65      206.99      7.34 o 
  16   2   3       83.01       84.89      8.22 o 
  17   2   3      323.64      355.53     14.56 o 
  18   2   3       27.63       34.01      5.98 o 
 -20   3   3       28.94       24.56      4.85 o 
 -19   3   3       37.33       38.54      3.87 o 
 -18   3   3        0.35        1.22      1.58 o 
 -17   3   3        0.04        1.51      1.14 o 
 -16   3   3      199.66      205.34      7.63 o 
 -15   3   3      278.28      271.73      7.26 o 
 -14   3   3        8.53        5.84      1.59 o 
 -13   3   3        6.91        8.14      1.69 o 
 -12   3   3      280.51      280.19      5.98 o 
 -11   3   3       98.51       85.93      3.38 o 
 -10   3   3     1662.78     1525.61     15.74 o 
  -9   3   3       96.53       91.27      3.41 o 
  -8   3   3        3.36        2.12      0.78 o 
  -7   3   3      688.35      711.42      8.58 o 
  -6   3   3      282.09      297.98      4.49 o 
  -5   3   3        0.19        5.84      1.24 o 
  -4   3   3      342.96      363.04      4.47 o 
  -3   3   3      167.37      146.73      2.59 o 
  -2   3   3       65.78       55.16      2.27 o 
  -1   3   3     3461.90     3765.29     21.85 o 
   0   3   3       43.67       35.55      1.02 o 
   1   3   3       22.35       31.50      1.01 o 
   2   3   3       28.17       30.71      1.04 o 
   3   3   3        2.97        9.18      0.62 o 
   4   3   3        5.04       16.18      0.86 o 
   5   3   3     2826.87     2945.28     19.34 o 
   6   3   3       85.41       90.32      2.11 o 
   7   3   3        9.03        8.92      0.97 o 
   8   3   3      122.55      119.48      3.45 o 
   9   3   3       75.79       77.83      2.53 o 
  10   3   3      126.95      116.67      3.39 o 
  11   3   3      165.05      165.26      5.78 o 
  12   3   3        1.09       -1.39      1.28 o 
  13   3   3      197.54      190.05     13.95 o 
  14   3   3        8.42       10.08      2.26 o 
  15   3   3       32.01       39.70      7.17 o 
  16   3   3       54.95       69.88     11.28 o 
  17   3   3        0.02        0.05      3.81 o 
 -19   4   3       25.16       29.66      4.04 o 
 -18   4   3       47.37       51.40      4.28 o 
 -17   4   3       13.41       18.02      2.76 o 
 -16   4   3       22.25       22.16      2.35 o 
 -15   4   3        0.21        0.49      1.16 o 
 -14   4   3       64.39       70.82      4.03 o 
 -13   4   3       30.36       33.65      2.55 o 
 -12   4   3       36.73       40.01      2.65 o 
 -11   4   3       16.21       16.14      1.75 o 
 -10   4   3      820.86      798.54     17.31 o 
  -9   4   3       94.68       72.73      2.80 o 
  -8   4   3       71.75       70.59      2.28 o 
  -7   4   3        2.95        5.34      0.89 o 
  -6   4   3       15.87       18.59      1.28 o 
  -5   4   3       51.33       52.07      1.79 o 
  -4   4   3     1358.49     1503.64     11.62 o 
  -3   4   3       47.15       58.40      2.85 o 
  -2   4   3      826.60      774.26      7.37 o 
  -1   4   3      153.00      139.52      2.68 o 
   0   4   3       94.05      110.75      2.55 o 
   1   4   3       46.91       89.89      2.13 o 
   2   4   3      357.01      397.17      4.38 o 
   3   4   3        1.01        0.38      0.45 o 
   4   4   3     1543.16     1670.37     11.37 o 
   5   4   3      198.25      221.83      4.05 o 
   6   4   3       28.60       36.46      1.71 o 
   7   4   3        8.88       13.79      1.58 o 
   8   4   3       47.83       49.44      2.80 o 
   9   4   3      127.59      143.41      3.82 o 
  10   4   3      452.55      436.49      7.04 o 
  11   4   3        5.46        3.93      4.48 o 
  12   4   3        5.91        8.24      2.37 o 
  13   4   3      239.75      244.88      9.23 o 
  14   4   3        0.85        4.75      1.88 o 
  15   4   3      285.98      291.03     18.46 o 
  16   4   3        6.09        6.27      3.96 o 
  17   4   3      157.18      168.49     15.14 o 
 -19   5   3      104.00      107.79      9.20 o 
 -18   5   3       62.30       64.26      5.81 o 
 -17   5   3        3.49        6.79      2.20 o 
 -16   5   3       48.90       59.48      5.20 o 
 -15   5   3      202.63      217.62      6.30 o 
 -14   5   3      819.71      824.53     12.03 o 
 -13   5   3        0.05        0.25      1.03 o 
 -12   5   3      176.33      185.66      4.49 o 
 -11   5   3      542.73      523.55     12.59 o 
 -10   5   3      103.12      101.45      3.39 o 
  -9   5   3      614.59      596.75      7.71 o 
  -8   5   3      383.51      389.03      5.27 o 
  -7   5   3        0.23       -0.16      0.62 o 
  -6   5   3      108.07       99.91      2.62 o 
  -5   5   3     2328.74     2285.22     15.75 o 
  -4   5   3      775.76      751.81      7.91 o 
  -3   5   3        0.44        0.97      0.70 o 
  -2   5   3        6.47        4.08      0.74 o 
  -1   5   3      211.99      213.77      4.21 o 
   0   5   3     1267.24     1200.45     11.11 o 
   1   5   3      530.80      554.62      6.90 o 
   2   5   3      719.56      720.34      7.92 o 
   3   5   3      556.15      542.41      6.64 o 
   4   5   3     1134.29     1153.89     10.90 o 
   5   5   3      204.30      187.99      4.86 o 
   6   5   3      294.49      289.18      5.45 o 
   7   5   3       26.94       32.43      2.28 o 
   8   5   3       17.16       18.80      2.34 o 
   9   5   3      741.84      736.68     11.16 o 
  10   5   3       62.69       68.22      4.81 o 
  11   5   3      299.35      316.19      9.34 o 
  12   5   3        6.50        5.60      2.61 o 
  13   5   3       19.43       26.83      4.49 o 
  14   5   3      138.45      143.48     12.13 o 
  15   5   3       82.24       96.50     13.04 o 
  16   5   3        0.36        2.93      4.12 o 
 -18   6   3      322.05      325.26     13.53 o 
 -17   6   3      594.54      614.64     15.16 o 
 -16   6   3      436.53      451.59     10.83 o 
 -15   6   3        5.54        8.48      2.20 o 
 -14   6   3        1.66        2.49      1.27 o 
 -13   6   3      799.71      778.58      9.66 o 
 -12   6   3      814.55      815.01      9.71 o 
 -11   6   3      797.73      777.08      9.80 o 
 -10   6   3      208.02      196.34      4.20 o 
  -9   6   3     1142.38     1118.45     11.10 o 
  -8   6   3      565.40      556.21      6.55 o 
  -7   6   3     1601.51     1578.94     12.90 o 
  -6   6   3     1012.88      940.63      8.70 o 
  -5   6   3        2.99        4.07      0.86 o 
  -4   6   3      291.80      321.66      4.71 o 
  -3   6   3     1180.80     1222.76     11.94 o 
  -2   6   3     2109.78     2058.24     17.26 o 
  -1   6   3     1644.60     1528.25     13.94 o 
   0   6   3      110.66      142.33      3.45 o 
   1   6   3      568.70      544.70      7.07 o 
   2   6   3     1890.52     1937.94     16.53 o 
   3   6   3      474.28      472.38      7.24 o 
   4   6   3     1092.77     1058.51     10.90 o 
   5   6   3        2.45        1.70      0.95 o 
   6   6   3      710.07      708.17     13.52 o 
   7   6   3     1008.02     1055.48     12.51 o 
   8   6   3     1532.33     1489.41     23.70 o 
   9   6   3       18.45       23.52      2.46 o 
  10   6   3       10.04       11.87      2.01 o 
  11   6   3      290.61      270.50      7.84 o 
  12   6   3      553.81      547.64     11.72 o 
  13   6   3      464.15      509.36     14.04 o 
  14   6   3       41.80       27.33      7.65 o 
  15   6   3        2.26        0.23      4.32 o 
 -17   7   3      177.90      162.30      9.69 o 
 -16   7   3       31.85       26.55      4.97 o 
 -15   7   3      316.65      322.33     16.24 o 
 -14   7   3      506.93      522.62     18.56 o 
 -13   7   3      117.83      121.58      4.43 o 
 -12   7   3       37.52       36.11      3.77 o 
 -11   7   3        7.61        6.96      1.62 o 
 -10   7   3      352.50      337.77      6.42 o 
  -9   7   3      777.35      763.30      9.95 o 
  -8   7   3      752.57      704.33     10.38 o 
  -7   7   3        8.56       13.70      1.59 o 
  -6   7   3      200.18      189.49      4.20 o 
  -5   7   3      885.75      886.01      9.33 o 
  -4   7   3     1456.13     1317.72     13.19 o 
  -3   7   3      357.01      341.52      5.75 o 
  -2   7   3      290.67      310.59      5.48 o 
  -1   7   3      190.16      172.72      5.27 o 
   0   7   3     1910.56     1812.86     17.61 o 
   1   7   3      164.52      133.69      4.43 o 
   2   7   3     1079.37     1020.65     11.07 o 
   3   7   3      341.58      353.14      5.92 o 
   4   7   3     1333.30     1271.49     12.89 o 
   5   7   3      831.49      796.16     10.77 o 
   6   7   3      170.67      161.67      4.58 o 
   7   7   3        3.84        3.26      1.54 o 
   8   7   3      118.71      126.16      5.01 o 
   9   7   3      286.68      301.83      7.37 o 
  10   7   3      632.65      612.59     11.02 o 
  11   7   3      219.39      242.42      7.61 o 
  12   7   3       44.00       47.63      4.13 o 
  13   7   3      109.35       93.08     12.60 o 
  14   7   3      372.89      331.65     21.00 o 
 -15   8   3      232.56      248.31     16.90 o 
 -14   8   3       33.48       37.56      4.67 o 
 -13   8   3        4.56        6.20      2.40 o 
 -12   8   3        8.03        6.29      1.84 o 
 -11   8   3       31.54       28.66      3.02 o 
 -10   8   3      213.77      221.29      6.05 o 
  -9   8   3       14.38       14.31      2.34 o 
  -8   8   3      157.76      162.77      5.47 o 
  -7   8   3      121.92      113.76      4.33 o 
  -6   8   3       84.64       86.86      4.03 o 
  -5   8   3       63.42       63.59      3.39 o 
  -4   8   3        2.46        1.26      1.14 o 
  -3   8   3      361.64      341.71      6.88 o 
  -2   8   3      180.36      178.55      5.43 o 
  -1   8   3        1.70        1.56      1.08 o 
   0   8   3        3.77        3.83      1.13 o 
   1   8   3       90.71       83.13      3.66 o 
   2   8   3        0.10        0.94      1.31 o 
   3   8   3     1022.00      954.14     11.15 o 
   4   8   3        0.04        2.02      1.07 o 
   5   8   3      436.88      440.76     10.78 o 
   6   8   3        0.92        0.04      1.14 o 
   7   8   3      359.74      343.84      8.38 o 
   8   8   3       79.42       88.08      5.13 o 
   9   8   3       66.56       69.78      4.07 o 
  10   8   3       26.67       23.18      2.77 o 
  11   8   3      168.44      179.53      6.77 o 
  12   8   3       73.46       65.55      9.01 o 
  13   8   3        3.78        1.95      4.93 o 
 -14   9   3       44.17       47.73      8.85 o 
 -13   9   3      293.21      307.91     18.70 o 
 -12   9   3        5.25        5.08      2.38 o 
 -11   9   3       57.50       51.04      4.44 o 
 -10   9   3      639.34      685.70     15.59 o 
  -9   9   3       34.07       29.17      4.78 o 
  -8   9   3       65.53       56.87      6.30 o 
  -7   9   3        2.48        3.25      1.66 o 
  -6   9   3      102.08      101.57      4.52 o 
  -5   9   3      762.03      706.03     11.10 o 
  -4   9   3       22.22       25.38      2.48 o 
  -3   9   3      130.49      112.45      4.49 o 
  -2   9   3       21.01       20.25      2.50 o 
  -1   9   3      287.86      274.16      6.40 o 
   0   9   3      511.13      447.66      8.24 o 
   1   9   3      445.58      418.81      8.64 o 
   2   9   3        7.10        4.93      1.40 o 
   3   9   3       22.75       19.39      2.20 o 
   4   9   3        3.09        2.10      1.48 o 
   5   9   3      588.69      567.30     10.60 o 
   6   9   3      231.13      240.43      6.75 o 
   7   9   3      207.85      216.58      6.46 o 
   8   9   3      163.95      166.01      5.96 o 
   9   9   3      309.16      303.84      7.82 o 
  10   9   3      164.52      186.58      8.53 o 
  11   9   3       32.56       29.62      5.17 o 
 -11  10   3      122.76      118.85      9.53 o 
 -10  10   3       22.06       13.53      3.75 o 
  -9  10   3        9.89       11.46      2.82 o 
  -8  10   3      419.52      428.03     15.72 o 
  -7  10   3      444.40      470.43      9.46 o 
  -6  10   3       54.16       55.02      4.94 o 
  -5  10   3       82.65       94.99      5.66 o 
  -4  10   3      301.70      318.89      7.38 o 
  -3  10   3      572.57      545.35      9.78 o 
  -2  10   3      353.36      356.16      8.36 o 
  -1  10   3       64.10       63.74      4.12 o 
   0  10   3       40.95       43.75      3.20 o 
   1  10   3       35.12       33.40      3.07 o 
   2  10   3      456.43      456.29      9.48 o 
   3  10   3      636.88      614.17     15.68 o 
   4  10   3       22.85       19.73      2.50 o 
   5  10   3      213.39      223.03      6.65 o 
   6  10   3      119.20      121.77      9.47 o 
   7  10   3      138.02      141.38     10.45 o 
   8  10   3       41.73       40.29      5.61 o 
   9  10   3       25.77       20.32      6.42 o 
  -8  11   3        5.83        5.59      2.98 o 
  -7  11   3       34.27       24.55      4.78 o 
  -6  11   3      165.67      167.04      9.63 o 
  -5  11   3       64.67       54.63     14.82 o 
  -4  11   3      106.48      103.64     10.19 o 
  -3  11   3      119.38      134.38      7.79 o 
  -2  11   3       27.21       29.29      4.02 o 
  -1  11   3      101.41      107.39     10.36 o 
   0  11   3      279.40      285.76      9.97 o 
   1  11   3      237.71      256.20      9.44 o 
   2  11   3        2.54        4.10      2.27 o 
   3  11   3       75.89       79.76      7.88 o 
   4  11   3       12.36       18.12      4.31 o 
   5  11   3      223.21      235.92     16.53 o 
   6  11   3      403.16      419.07     22.36 o 
 -20   0   4       22.81       15.68      5.05 o 
 -19   0   4       21.79       25.47      3.59 o 
 -18   0   4       11.26        4.20      2.05 o 
 -17   0   4      116.76      122.21      5.89 o 
 -16   0   4       85.17      106.08      5.85 o 
 -15   0   4      927.99      830.94     15.30 o 
 -14   0   4       22.80       15.44      3.16 o 
 -13   0   4       42.51       36.27      5.24 o 
 -12   0   4      550.26      517.07     11.00 o 
 -11   0   4      843.13      795.89     13.23 o 
 -10   0   4     1046.59     1061.17     18.69 o 
  -9   0   4      101.13      104.92      4.03 o 
  -8   0   4      590.62      524.47     11.11 o 
  -7   0   4     2801.39     2573.22     24.13 o 
  -6   0   4     1313.19     1264.01     15.97 o 
  -5   0   4      273.52      254.99      5.43 o 
  -4   0   4      840.44      952.59     12.06 o 
  -3   0   4      742.64      657.77      9.06 o 
  -2   0   4     6131.17     6444.96     58.60 o 
  -1   0   4     4532.75     4475.38     41.56 o 
   0   0   4      534.74      536.77      7.28 o 
   1   0   4      278.72      287.01      5.83 o 
   2   0   4     7418.10     7746.28     69.08 o 
   3   0   4       66.91      115.08      2.87 o 
   4   0   4     1286.96     1466.81     19.79 o 
   5   0   4      983.56      994.43     15.38 o 
   6   0   4      239.57      223.69      6.42 o 
   7   0   4     2312.51     2241.36     30.57 o 
   8   0   4     2702.90     2607.51     35.22 o 
   9   0   4      448.51      416.25     23.26 o 
  10   0   4       20.78       18.33      2.93 o 
  11   0   4       67.83       66.66      5.22 o 
  12   0   4      232.38      248.96     16.39 o 
  13   0   4      484.43      468.97     29.27 o 
  14   0   4      105.33      104.31      6.53 o 
  15   0   4       31.02       35.12      7.89 o 
  16   0   4      333.73      352.85     20.49 o 
  17   0   4        0.09        6.55      5.33 o 
 -20   1   4       43.66       52.76      7.06 o 
 -19   1   4       62.72       65.26      4.32 o 
 -18   1   4      123.52      118.89      4.55 o 
 -17   1   4       64.55       56.12      3.39 o 
 -16   1   4       31.90       32.78      2.58 o 
 -15   1   4      244.56      228.28      6.01 o 
 -14   1   4       51.86       58.87      3.13 o 
 -13   1   4      348.18      341.07      6.16 o 
 -12   1   4       33.89       29.17      2.09 o 
 -11   1   4      408.32      376.52      6.03 o 
 -10   1   4      238.53      222.47      7.28 o 
  -9   1   4        4.90        8.86      1.58 o 
  -8   1   4      711.71      701.93     11.75 o 
  -7   1   4        2.69        1.25      0.53 o 
  -6   1   4        3.20        4.97      0.69 o 
  -5   1   4     1125.28     1168.80      8.90 o 
  -4   1   4      778.07      716.35      6.53 o 
  -3   1   4        4.41        0.64      0.42 o 
  -2   1   4        0.98        1.76      0.60 o 
  -1   1   4      252.71      250.98      3.66 o 
   0   1   4      370.65      433.66      5.58 o 
   1   1   4      653.32      650.81      6.41 o 
   2   1   4     1872.71     1993.95     12.78 o 
   3   1   4      297.06      359.73      4.43 o 
   4   1   4     1194.89     1290.25      9.93 o 
   5   1   4      238.52      204.29      2.88 o 
   6   1   4        3.79        1.78      0.85 o 
   7   1   4      127.90      127.94      2.80 o 
   8   1   4       69.43       77.39      3.33 o 
   9   1   4      904.98      901.31     11.85 o 
  10   1   4     2786.38     2698.80     26.71 o 
  11   1   4       39.29       32.89      2.70 o 
  12   1   4       64.49       64.29      3.59 o 
  13   1   4        4.57        1.87      1.96 o 
  14   1   4        0.33        3.11      1.74 o 
  15   1   4       12.73       10.53      3.77 o 
  16   1   4      474.92      498.52     17.26 o 
  17   1   4        2.15        2.56      5.51 o 
 -20   2   4        5.91        2.84      2.33 o 
 -19   2   4       26.43       26.43      2.86 o 
 -18   2   4       47.94       54.30      3.93 o 
 -17   2   4        5.42        4.82      1.51 o 
 -16   2   4       30.75       27.03      2.39 o 
 -15   2   4       84.24       89.56      4.62 o 
 -14   2   4       19.15       22.50      2.02 o 
 -13   2   4      124.04      128.48      4.06 o 
 -12   2   4       92.37       85.48      6.10 o 
 -11   2   4        1.27        2.42      0.98 o 
 -10   2   4     1305.73     1303.70     12.78 o 
  -9   2   4       73.23       66.31      2.71 o 
  -8   2   4      144.90      135.94      2.95 o 
  -7   2   4        6.89        5.32      0.83 o 
  -6   2   4        3.68        2.59      0.72 o 
  -5   2   4       13.14       12.90      1.03 o 
  -4   2   4     1879.00     2147.15     17.83 o 
  -3   2   4      216.70      243.03      3.83 o 
  -2   2   4        5.82        2.33      0.58 o 
  -1   2   4      838.03      789.82      7.87 o 
   0   2   4       72.15       80.01      1.59 o 
   1   2   4       65.99       55.72      1.36 o 
   2   2   4      149.54      172.80      2.38 o 
   3   2   4      530.17      599.67     10.85 o 
   4   2   4      135.74      150.36      3.20 o 
   5   2   4      231.43      254.37      3.63 o 
   6   2   4      199.35      212.99      3.43 o 
   7   2   4      116.98      122.59      2.70 o 
   8   2   4      418.80      424.49      7.25 o 
   9   2   4      373.53      351.80      6.78 o 
  10   2   4        1.07       -0.33      1.11 o 
  11   2   4      116.94      114.00      8.69 o 
  12   2   4       68.06       57.45      4.52 o 
  13   2   4       64.21       73.62      4.18 o 
  14   2   4        0.27        2.82      1.85 o 
  15   2   4        0.05        4.20      5.03 o 
  16   2   4        0.00       -0.18      2.67 o 
  17   2   4       27.02       24.51      5.30 o 
 -20   3   4      160.96      181.89      8.15 o 
 -19   3   4        7.97        5.79      1.85 o 
 -18   3   4       62.85       64.97      4.22 o 
 -17   3   4       92.06      100.57      5.57 o 
 -16   3   4       48.11       66.57      4.55 o 
 -15   3   4      100.77      103.25      4.35 o 
 -14   3   4       78.58       74.39      4.01 o 
 -13   3   4       95.80       86.89      4.05 o 
 -12   3   4      110.19       97.12      3.70 o 
 -11   3   4      125.97      112.63      4.16 o 
 -10   3   4     1460.04     1406.98     15.12 o 
  -9   3   4      471.87      449.77      7.13 o 
  -8   3   4      261.01      200.39      4.07 o 
  -7   3   4       11.44       18.78      1.48 o 
  -6   3   4      134.26      129.41      2.99 o 
  -5   3   4      295.06      274.74      4.31 o 
  -4   3   4      439.70      394.89      5.25 o 
  -3   3   4     4319.30     4373.06     27.28 o 
  -2   3   4     1954.72     2246.76     15.16 o 
  -1   3   4        0.19        0.22      0.44 o 
   0   3   4     2471.83     2573.15     17.01 o 
   1   3   4      641.70      589.13      5.80 o 
   2   3   4       25.23       12.83      0.97 o 
   3   3   4      355.68      410.00      4.89 o 
   4   3   4      274.59      256.71      3.32 o 
   5   3   4      197.68      184.02      2.87 o 
   6   3   4      775.33      763.12      7.82 o 
   7   3   4       67.53       48.13      2.60 o 
   8   3   4      660.81      633.71      7.34 o 
   9   3   4      506.20      484.48      8.22 o 
  10   3   4       62.43       56.71      3.45 o 
  11   3   4        0.04        0.20      1.29 o 
  12   3   4        2.28        1.69      1.39 o 
  13   3   4       34.86       24.48      3.18 o 
  14   3   4       99.11       92.30      6.60 o 
  15   3   4      122.04      122.40     14.92 o 
  16   3   4       11.75        7.05      5.12 o 
  17   3   4       41.69       39.63      9.29 o 
 -19   4   4       11.11       16.78      3.26 o 
 -18   4   4       13.19       13.52      2.61 o 
 -17   4   4       48.00       54.31      3.85 o 
 -16   4   4      126.96      124.48      4.29 o 
 -15   4   4      173.00      178.92      4.85 o 
 -14   4   4        5.08        3.82      1.64 o 
 -13   4   4      169.27      166.60      4.40 o 
 -12   4   4      455.45      437.22      7.57 o 
 -11   4   4      336.29      326.97      6.21 o 
 -10   4   4      402.12      385.13      6.16 o 
  -9   4   4     1157.12     1124.68     14.67 o 
  -8   4   4      189.07      172.75      3.95 o 
  -7   4   4      937.18      881.25      8.55 o 
  -6   4   4      922.08      920.97      8.62 o 
  -5   4   4       13.42       10.32      1.56 o 
  -4   4   4      559.50      635.04      6.50 o 
  -3   4   4      311.93      372.84      4.57 o 
  -2   4   4     1480.55     1429.74     11.11 o 
  -1   4   4      274.03      246.14      3.42 o 
   0   4   4      401.86      423.48      4.17 o 
   1   4   4        0.91        1.56      0.89 o 
   2   4   4      210.81      218.44      2.67 o 
   3   4   4      688.86      645.39      5.09 o 
   4   4   4      640.09      662.56      6.38 o 
   5   4   4      301.45      303.37      4.27 o 
   6   4   4       62.18       78.17      2.53 o 
   7   4   4      263.61      251.84      5.57 o 
   8   4   4       80.90       99.16      3.19 o 
   9   4   4      686.61      665.53      9.92 o 
  10   4   4      374.22      358.56      8.31 o 
  11   4   4       75.42       80.11      6.21 o 
  12   4   4      367.30      353.21     21.67 o 
  13   4   4      183.16      174.66     16.76 o 
  14   4   4      155.11      129.07     14.26 o 
  15   4   4       12.16       14.81      6.42 o 
  16   4   4        8.01       12.23      6.16 o 
 -18   5   4       13.73       10.18      2.47 o 
 -17   5   4       90.68      105.35      5.76 o 
 -16   5   4      143.39      162.68      6.96 o 
 -15   5   4        1.56        0.27      1.06 o 
 -14   5   4       81.07       86.21      3.74 o 
 -13   5   4       59.23       59.41      3.19 o 
 -12   5   4      643.82      639.59     14.42 o 
 -11   5   4        0.38        0.57      0.91 o 
 -10   5   4      339.90      347.29      5.91 o 
  -9   5   4      683.73      650.62      7.66 o 
  -8   5   4        6.20        8.96      1.22 o 
  -7   5   4       50.56       52.84      2.14 o 
  -6   5   4      104.13      108.89      2.58 o 
  -5   5   4      170.75      135.20      3.71 o 
  -4   5   4      860.67      828.73      8.13 o 
  -3   5   4      590.01      594.09      6.81 o 
  -2   5   4      286.35      328.33      4.33 o 
  -1   5   4      593.08      537.82      6.75 o 
   0   5   4        2.18        0.57      0.97 o 
   1   5   4     1163.80     1104.26      9.33 o 
   2   5   4        0.18        0.86      0.67 o 
   3   5   4        2.63        1.95      0.75 o 
   4   5   4      832.87      806.99      8.56 o 
   5   5   4       24.82       20.99      1.62 o 
   6   5   4      351.76      356.45      6.04 o 
   7   5   4       58.25       52.63      3.29 o 
   8   5   4       16.20       13.74      2.37 o 
   9   5   4      569.93      553.13     12.80 o 
  10   5   4       16.93       30.98      3.63 o 
  11   5   4       80.14       72.20      8.60 o 
  12   5   4       20.56       17.33      3.91 o 
  13   5   4        1.59        3.37      4.75 o 
  14   5   4       54.97       59.45     10.30 o 
  15   5   4       47.27       38.57      8.66 o 
 -18   6   4       22.75       17.13      6.13 o 
 -17   6   4       22.55       26.67      3.84 o 
 -16   6   4       19.36       21.95      3.08 o 
 -15   6   4        1.56        2.03      1.47 o 
 -14   6   4        2.06        3.61      1.10 o 
 -13   6   4      407.15      413.57      7.29 o 
 -12   6   4       54.81       53.58      3.46 o 
 -11   6   4      178.78      174.37      4.16 o 
 -10   6   4      312.89      289.96      5.23 o 
  -9   6   4       15.52       16.87      1.62 o 
  -8   6   4        4.51        3.52      0.94 o 
  -7   6   4       81.52       81.24      2.53 o 
  -6   6   4        6.92        9.36      1.41 o 
  -5   6   4      717.52      707.03     10.22 o 
  -4   6   4      210.59      213.06      4.41 o 
  -3   6   4       93.73      123.05      3.38 o 
  -2   6   4      146.25      140.17      3.81 o 
  -1   6   4        2.85        5.01      1.11 o 
   0   6   4       20.74       20.33      1.71 o 
   1   6   4      394.48      377.78      5.88 o 
   2   6   4      232.21      231.25      4.52 o 
   3   6   4       21.70       21.36      2.34 o 
   4   6   4       46.38       41.01      2.60 o 
   5   6   4       11.46       10.53      1.59 o 
   6   6   4        1.24        4.36      1.52 o 
   7   6   4        0.21        0.56      1.30 o 
   8   6   4      251.18      219.87      6.04 o 
   9   6   4        0.73        2.46      1.62 o 
  10   6   4        6.21        6.60      2.00 o 
  11   6   4        6.30        5.24      2.28 o 
  12   6   4        3.50        4.39      4.50 o 
  13   6   4        0.50       -0.01      3.59 o 
  14   6   4       17.47        4.76      4.09 o 
 -16   7   4       32.40       34.08      4.67 o 
 -15   7   4      120.87      125.62      6.47 o 
 -14   7   4       98.74      113.68      9.54 o 
 -13   7   4       80.85       86.37      5.26 o 
 -12   7   4      157.15      159.43      4.69 o 
 -11   7   4      415.21      424.24      7.53 o 
 -10   7   4        2.94        1.91      1.55 o 
  -9   7   4       34.26       34.04      2.23 o 
  -8   7   4       22.35       22.49      1.84 o 
  -7   7   4       88.24       83.09      3.01 o 
  -6   7   4     1500.47     1448.27     13.38 o 
  -5   7   4       43.74       54.18      2.57 o 
  -4   7   4       18.19       12.97      1.53 o 
  -3   7   4       42.44       38.42      2.39 o 
  -2   7   4        0.05       -0.40      0.77 o 
  -1   7   4      147.20      143.75      3.78 o 
   0   7   4      343.06      332.13      5.82 o 
   1   7   4       16.48       20.25      1.79 o 
   2   7   4        5.55        4.46      1.16 o 
   3   7   4       36.52       34.66      2.58 o 
   4   7   4       74.99       74.29      3.94 o 
   5   7   4       96.47      104.78      4.16 o 
   6   7   4      117.51      127.22      4.75 o 
   7   7   4       42.84       48.26      3.55 o 
   8   7   4       38.90       37.96      3.25 o 
   9   7   4        0.45       -1.14      1.94 o 
  10   7   4      123.73      123.57      6.30 o 
  11   7   4       50.22       52.85      6.93 o 
  12   7   4       12.37        9.89      5.74 o 
  13   7   4       17.83       18.08      7.51 o 
 -15   8   4       10.21       12.79      5.00 o 
 -14   8   4      113.43      114.89      7.42 o 
 -13   8   4      101.00      108.78      7.10 o 
 -12   8   4      108.11      109.56      6.19 o 
 -11   8   4      301.83      328.64      9.39 o 
 -10   8   4        0.69        1.45      1.49 o 
  -9   8   4      223.23      232.61      6.20 o 
  -8   8   4      544.76      556.22     11.46 o 
  -7   8   4      261.51      267.23      6.49 o 
  -6   8   4       14.68       21.63      2.40 o 
  -5   8   4       45.20       51.57      3.32 o 
  -4   8   4      252.55      217.86      5.61 o 
  -3   8   4      615.34      658.64      9.10 o 
  -2   8   4      696.26      734.17      9.66 o 
  -1   8   4        3.90        7.89      1.57 o 
   0   8   4       37.04       24.45      2.07 o 
   1   8   4      162.01      170.26      4.38 o 
   2   8   4      849.54      864.62     10.62 o 
   3   8   4      162.68      181.47      4.55 o 
   4   8   4       32.52       28.61      2.51 o 
   5   8   4      210.21      214.42      6.34 o 
   6   8   4       31.90       32.02      3.06 o 
   7   8   4      720.81      770.13     12.86 o 
   8   8   4       48.86       56.78      4.21 o 
   9   8   4        2.62        2.80      2.63 o 
  10   8   4      119.12      135.06      9.03 o 
  11   8   4      163.08      178.94     25.23 o 
  12   8   4       22.18        9.78      6.03 o 
 -13   9   4       21.32       13.62      5.38 o 
 -12   9   4        4.09        3.06      2.96 o 
 -11   9   4      149.10      160.78      7.67 o 
 -10   9   4        6.26        5.69      2.21 o 
  -9   9   4       97.39      102.54      6.12 o 
  -8   9   4       32.08       31.24      2.85 o 
  -7   9   4       26.97       21.77      2.43 o 
  -6   9   4       99.08       95.05      4.44 o 
  -5   9   4      174.90      190.19      5.62 o 
  -4   9   4       87.58       77.62      4.62 o 
  -3   9   4       39.13       41.22      3.46 o 
  -2   9   4       17.96       18.60      2.19 o 
  -1   9   4      125.44      121.76      4.93 o 
   0   9   4       78.33       84.79      4.64 o 
   1   9   4      192.40      178.44      5.76 o 
   2   9   4       70.72       76.36      3.79 o 
   3   9   4        0.24        0.69      1.18 o 
   4   9   4       30.01       29.48      2.69 o 
   5   9   4      462.45      477.22     10.00 o 
   6   9   4        2.85        2.96      1.62 o 
   7   9   4       65.96       63.37      5.64 o 
   8   9   4        0.08        1.53      2.36 o 
   9   9   4       58.19       64.52      7.00 o 
  10   9   4      124.51      117.67      9.50 o 
 -11  10   4        0.57        1.55      2.43 o 
 -10  10   4        0.26        2.98      4.46 o 
  -9  10   4       15.32        7.89      4.16 o 
  -8  10   4       52.44       59.52      5.61 o 
  -7  10   4       11.30        9.23      2.35 o 
  -6  10   4       20.14       11.38      2.78 o 
  -5  10   4        0.35        4.51      1.92 o 
  -4  10   4      113.37      115.04      5.42 o 
  -3  10   4        0.89        0.87      1.56 o 
  -2  10   4       18.32       16.78      2.34 o 
  -1  10   4        0.54        0.71      1.23 o 
   0  10   4        9.58       10.84      3.86 o 
   1  10   4      123.39      130.11      5.34 o 
   2  10   4       22.84       27.03      3.19 o 
   3  10   4        0.68        1.86      1.97 o 
   4  10   4        3.56        3.64      3.04 o 
   5  10   4       67.74       59.13     11.28 o 
   6  10   4       10.02        1.79      5.53 o 
   7  10   4      259.30      267.83     18.38 o 
   8  10   4       14.45        9.27      4.80 o 
  -8  11   4      246.35      233.52     11.70 o 
  -7  11   4       47.27       46.91     11.82 o 
  -6  11   4       16.44       15.78      3.99 o 
  -5  11   4       33.04       37.00      7.38 o 
  -4  11   4      124.74      106.90     11.69 o 
  -3  11   4      177.19      168.42     14.98 o 
  -2  11   4      201.16      211.93     10.50 o 
  -1  11   4        0.45        0.35      2.09 o 
   0  11   4       80.24       73.40      8.19 o 
   1  11   4      308.40      335.78     10.84 o 
   2  11   4      115.84      123.21      9.73 o 
   3  11   4       64.39       53.61      9.48 o 
   4  11   4        6.68        6.12      4.32 o 
 -20   1   5       15.04       20.86      2.72 o 
 -19   1   5        9.38        8.91      2.19 o 
 -18   1   5       32.72       37.99      2.95 o 
 -17   1   5       29.44       23.12      2.31 o 
 -16   1   5       20.21       23.78      2.20 o 
 -15   1   5       11.05       11.86      2.19 o 
 -14   1   5        1.06        1.26      1.16 o 
 -13   1   5        5.23        4.51      1.07 o 
 -12   1   5       64.77       60.13      3.24 o 
 -11   1   5      265.26      284.53      5.35 o 
 -10   1   5      187.24      176.55      4.39 o 
  -9   1   5      121.88      112.79      2.89 o 
  -8   1   5      245.58      258.16      4.23 o 
  -7   1   5       15.65        9.54      0.93 o 
  -6   1   5       29.19       23.21      1.34 o 
  -5   1   5        8.31       16.36      1.10 o 
  -4   1   5        0.67        5.51      0.75 o 
  -3   1   5      455.29      517.10      5.88 o 
  -2   1   5       19.16       43.72      1.85 o 
  -1   1   5      175.52      176.64      3.27 o 
   0   1   5      216.29      286.37      4.67 o 
   1   1   5       25.94       13.73      1.08 o 
   2   1   5      273.72      335.36      3.55 o 
   3   1   5       71.55       75.79      2.01 o 
   4   1   5        1.26        1.00      0.58 o 
   5   1   5      185.31      213.16      2.96 o 
   6   1   5        2.95        7.49      1.37 o 
   7   1   5        1.16        3.20      1.22 o 
   8   1   5      348.21      347.52     12.14 o 
   9   1   5       84.07       86.54      4.90 o 
  10   1   5      101.71       95.29      4.01 o 
  11   1   5        0.77        1.04      1.30 o 
  12   1   5        4.49        1.33      1.32 o 
  13   1   5      104.54      114.96      4.91 o 
  14   1   5       39.69       41.86      3.42 o 
  15   1   5        4.94        6.66      3.48 o 
  16   1   5       25.63       25.09      7.90 o 
 -20   2   5       19.22       14.69      3.15 o 
 -19   2   5       16.49       18.23      2.49 o 
 -18   2   5       38.26       45.97      3.71 o 
 -17   2   5       28.54       24.12      2.64 o 
 -16   2   5      161.98      164.98      4.84 o 
 -15   2   5       31.00       33.04      2.55 o 
 -14   2   5      128.91      129.01      4.39 o 
 -13   2   5        1.94        1.46      1.06 o 
 -12   2   5       14.65       10.73      1.56 o 
 -11   2   5       59.95       53.65      2.77 o 
 -10   2   5     1023.00      945.78     10.58 o 
  -9   2   5      223.09      227.72      4.50 o 
  -8   2   5       13.80       12.27      1.34 o 
  -7   2   5       74.10       64.92      2.24 o 
  -6   2   5       96.65       82.28      2.27 o 
  -5   2   5       72.62       46.46      2.01 o 
  -4   2   5     1405.70     1507.04     12.76 o 
  -3   2   5      240.35      223.47      3.63 o 
  -2   2   5       13.02       38.84      1.92 o 
  -1   2   5     1325.42     1321.09     12.06 o 
   0   2   5       69.51       62.04      1.45 o 
   1   2   5       14.40       18.95      1.01 o 
   2   2   5      198.86      231.69      3.21 o 
   3   2   5      169.71      166.10      2.73 o 
   4   2   5      770.38      739.88      7.27 o 
   5   2   5      484.41      498.36      6.17 o 
   6   2   5       16.42       12.39      1.39 o 
   7   2   5       82.23       87.91      3.31 o 
   8   2   5       34.38       34.50      2.60 o 
   9   2   5      641.01      630.23      9.83 o 
  10   2   5      109.86      114.38      4.25 o 
  11   2   5       34.20       32.85      2.82 o 
  12   2   5       19.80       20.24      2.42 o 
  13   2   5      287.63      313.25      7.64 o 
  14   2   5        0.09       -0.38      1.69 o 
  15   2   5       16.17        9.78      3.98 o 
  16   2   5       62.54       44.37      9.40 o 
 -20   3   5        0.02        4.66      2.85 o 
 -19   3   5       86.87       81.75      6.45 o 
 -18   3   5      497.79      552.25     17.16 o 
 -17   3   5        3.25        8.01      1.77 o 
 -16   3   5        0.01        0.01      1.14 o 
 -15   3   5        0.01       -0.11      1.15 o 
 -14   3   5      114.31      112.89      4.32 o 
 -13   3   5      421.86      410.93     11.86 o 
 -12   3   5      375.55      354.99      7.12 o 
 -11   3   5       87.11       91.68      3.52 o 
 -10   3   5      143.12      147.67      3.88 o 
  -9   3   5      303.63      301.10      5.41 o 
  -8   3   5      180.10      163.33      3.79 o 
  -7   3   5      470.02      422.01      6.12 o 
  -6   3   5        2.29        1.70      1.09 o 
  -5   3   5      637.03      636.76      8.11 o 
  -4   3   5      477.08      502.83      6.63 o 
  -3   3   5     1219.41     1158.95      9.34 o 
  -2   3   5      204.68      256.19      3.59 o 
  -1   3   5      795.53      788.59      7.42 o 
   0   3   5     1165.82     1150.37      9.18 o 
   1   3   5      746.27      755.94      6.78 o 
   2   3   5      433.79      391.64      4.41 o 
   3   3   5        5.64        9.02      0.86 o 
   4   3   5      112.41      129.84      2.74 o 
   5   3   5       19.64       26.44      1.88 o 
   6   3   5      328.01      301.98      4.56 o 
   7   3   5      369.26      380.74      6.01 o 
   8   3   5      107.97      112.48      3.82 o 
   9   3   5      320.02      321.85      6.77 o 
  10   3   5      215.68      216.51      5.72 o 
  11   3   5       17.10       15.88      2.21 o 
  12   3   5       60.11       56.94      4.21 o 
  13   3   5       14.19       12.30      2.38 o 
  14   3   5        4.79        5.54      5.18 o 
  15   3   5      553.02      630.13     29.37 o 
  16   3   5       10.51        5.93      5.24 o 
 -19   4   5        3.39        5.77      2.19 o 
 -18   4   5        6.07       10.12      2.15 o 
 -17   4   5       21.57       27.29      2.92 o 
 -16   4   5      250.12      252.94      6.04 o 
 -15   4   5       75.42       76.00      3.75 o 
 -14   4   5      133.67      138.66      4.53 o 
 -13   4   5        0.10        0.80      0.96 o 
 -12   4   5      220.98      215.79      5.60 o 
 -11   4   5       39.67       28.59      3.21 o 
 -10   4   5      267.17      255.63      5.22 o 
  -9   4   5        7.16        5.70      1.06 o 
  -8   4   5      171.02      163.52      3.71 o 
  -7   4   5      198.27      220.17      4.20 o 
  -6   4   5      105.85      109.33      2.68 o 
  -5   4   5       25.19       32.17      1.83 o 
  -4   4   5      150.28      149.52      3.14 o 
  -3   4   5       13.07       16.60      1.78 o 
  -2   4   5      813.45      847.78      7.21 o 
  -1   4   5      152.03      181.14      2.79 o 
   0   4   5      172.68      150.07      2.62 o 
   1   4   5        0.35        4.09      1.36 o 
   2   4   5      302.32      345.12      4.35 o 
   3   4   5      179.33      194.56      6.40 o 
   4   4   5       27.52       31.29      2.00 o 
   5   4   5       11.78        9.62      1.73 o 
   6   4   5      761.37      744.90     10.56 o 
   7   4   5       60.89       89.09      5.10 o 
   8   4   5       19.78       12.99      2.01 o 
   9   4   5       84.24       76.87      4.03 o 
  10   4   5       31.44       28.48      2.98 o 
  11   4   5      176.25      166.04      5.98 o 
  12   4   5      103.28       87.35      6.12 o 
  13   4   5       74.99       72.99     11.17 o 
  14   4   5      198.64      236.58     17.53 o 
  15   4   5       46.94       34.74      8.92 o 
 -18   5   5        2.91        0.64      1.91 o 
 -17   5   5      154.74      160.98      5.77 o 
 -16   5   5      176.06      175.71      5.80 o 
 -15   5   5       29.37       29.17      2.48 o 
 -14   5   5        1.00        1.09      1.16 o 
 -13   5   5      277.31      288.11      6.90 o 
 -12   5   5       32.64       33.18      2.79 o 
 -11   5   5       71.81       71.49      3.20 o 
 -10   5   5      132.28      124.21      3.34 o 
  -9   5   5      328.46      329.47      5.33 o 
  -8   5   5      274.71      270.10      4.66 o 
  -7   5   5      106.95      113.92      2.96 o 
  -6   5   5      258.80      220.59      3.79 o 
  -5   5   5       65.45       56.05      2.23 o 
  -4   5   5      591.12      587.04      8.93 o 
  -3   5   5       25.22       19.33      1.38 o 
  -2   5   5      649.02      656.03      7.87 o 
  -1   5   5       69.57       75.30      2.67 o 
   0   5   5       30.53       30.61      1.90 o 
   1   5   5      578.33      542.76      6.92 o 
   2   5   5      303.26      297.12      4.89 o 
   3   5   5        8.32        9.43      1.50 o 
   4   5   5       90.96       88.03      3.72 o 
   5   5   5      504.41      504.64      8.78 o 
   6   5   5       34.58       34.20      2.75 o 
   7   5   5       10.41       17.53      2.91 o 
   8   5   5       42.33       34.76      4.25 o 
   9   5   5        1.50        3.55      1.56 o 
  10   5   5       20.69       27.74      4.19 o 
  11   5   5       68.62       67.52     12.02 o 
  12   5   5       46.70       53.71      9.56 o 
  13   5   5        4.74        4.11      4.30 o 
  14   5   5       38.62       59.06     10.08 o 
 -17   6   5      101.64      114.05      7.43 o 
 -16   6   5        0.06        2.04      1.71 o 
 -15   6   5      187.38      186.87     12.39 o 
 -14   6   5      138.83      141.31      4.49 o 
 -13   6   5       16.20       21.46      2.11 o 
 -12   6   5       20.34       22.51      2.28 o 
 -11   6   5      115.44      104.21      4.15 o 
 -10   6   5      373.81      353.08      5.58 o 
  -9   6   5      141.49      133.73      4.32 o 
  -8   6   5       12.09       15.62      1.46 o 
  -7   6   5      139.38      137.72      3.49 o 
  -6   6   5       28.17       21.74      1.68 o 
  -5   6   5      205.10      206.59      4.54 o 
  -4   6   5      797.82      760.77      9.95 o 
  -3   6   5       27.26       28.62      2.07 o 
  -2   6   5      135.35      134.04      3.60 o 
  -1   6   5      174.74      169.63      4.56 o 
   0   6   5      935.72      899.35     10.05 o 
   1   6   5       48.24       51.17      2.57 o 
   2   6   5      655.95      662.81      8.29 o 
   3   6   5       77.91       73.80      3.26 o 
   4   6   5      237.84      239.81      6.15 o 
   5   6   5      405.05      420.75      8.39 o 
   6   6   5      231.53      223.03      6.06 o 
   7   6   5        6.00        9.08      1.83 o 
   8   6   5       15.22       19.13      2.81 o 
   9   6   5      342.12      350.06     10.52 o 
  10   6   5       41.08       35.95      4.52 o 
  11   6   5      166.95       10.03      4.49 o 
  12   6   5        3.57       -1.77      2.31 o 
  13   6   5        1.61       -3.30      3.72 o 
  14   6   5      256.23      249.89     18.57 o 
 -16   7   5      331.15      347.18     20.08 o 
 -15   7   5        1.55        5.87      1.93 o 
 -14   7   5      110.25      111.46      7.49 o 
 -13   7   5      545.37      536.07     13.38 o 
 -12   7   5       76.95       70.43      4.48 o 
 -11   7   5      446.36      466.88      8.68 o 
 -10   7   5       18.02       13.94      1.58 o 
  -9   7   5        3.55        4.28      1.12 o 
  -8   7   5      240.88      221.10      4.74 o 
  -7   7   5     1038.21     1031.18     11.09 o 
  -6   7   5      606.20      550.15      7.51 o 
  -5   7   5       57.80       51.35      3.15 o 
  -4   7   5      462.11      437.12      7.07 o 
  -3   7   5      175.93      158.06      5.11 o 
  -2   7   5      394.24      354.62      6.22 o 
  -1   7   5      574.44      532.02      7.76 o 
   0   7   5        0.29        0.19      0.93 o 
   1   7   5      488.61      461.74      7.14 o 
   2   7   5     1413.03     1308.88     15.01 o 
   3   7   5       48.25       45.99      2.98 o 
   4   7   5       34.09       35.67      3.08 o 
   5   7   5        3.05        1.43      1.47 o 
   6   7   5      397.44      377.99      8.41 o 
   7   7   5      227.55      220.23      6.44 o 
   8   7   5      197.91      189.68      6.99 o 
   9   7   5       49.72       66.84      6.80 o 
  10   7   5      205.58      197.16     15.34 o 
  11   7   5       24.26       24.02      7.07 o 
  12   7   5      356.87      380.43     22.42 o 
 -15   8   5       45.58       29.71      5.19 o 
 -14   8   5       18.96       35.40      6.23 o 
 -13   8   5        8.38        7.73      2.58 o 
 -12   8   5        0.09        2.58      1.91 o 
 -11   8   5       52.45       50.15      8.08 o 
 -10   8   5        8.09        6.34      1.61 o 
  -9   8   5       11.04        6.34      1.61 o 
  -8   8   5      130.62      123.88      4.84 o 
  -7   8   5       56.79       56.85      3.65 o 
  -6   8   5       24.32       32.35      2.66 o 
  -5   8   5      129.68      112.37      3.86 o 
  -4   8   5      176.86      164.52      4.49 o 
  -3   8   5       33.84       30.21      2.33 o 
  -2   8   5      284.23      284.51      5.85 o 
  -1   8   5        0.94        0.94      1.01 o 
   0   8   5       18.38       19.21      1.92 o 
   1   8   5      134.19      132.44      4.06 o 
   2   8   5      144.36      144.05      4.65 o 
   3   8   5       27.00       24.42      2.74 o 
   4   8   5      102.16      104.87      5.03 o 
   5   8   5        1.71        2.22      1.49 o 
   6   8   5        2.99        4.38      2.02 o 
   7   8   5        9.53       10.73      3.40 o 
   8   8   5        0.01        0.74      2.64 o 
   9   8   5        0.28       -0.22      2.64 o 
  10   8   5        3.22        5.51      5.43 o 
  11   8   5       26.65       33.51      8.92 o 
 -13   9   5       26.90       16.05      4.12 o 
 -12   9   5       98.18      118.06     19.86 o 
 -11   9   5       78.46       69.46      7.41 o 
 -10   9   5        0.10       -0.06      1.59 o 
  -9   9   5      138.73      134.68      6.73 o 
  -8   9   5      370.04      364.07      9.76 o 
  -7   9   5        0.58        2.88      1.43 o 
  -6   9   5        6.18        3.85      1.63 o 
  -5   9   5       71.31       74.94      4.63 o 
  -4   9   5        4.77        5.02      1.63 o 
  -3   9   5      800.47      752.77     11.74 o 
  -2   9   5      169.32      167.25      7.04 o 
  -1   9   5       15.32       19.80      2.26 o 
   0   9   5      196.12      195.75      5.71 o 
   1   9   5        0.95        2.38      1.22 o 
   2   9   5       73.50       67.67      3.93 o 
   3   9   5      407.53      409.79      9.28 o 
   4   9   5      215.52      231.81     11.12 o 
   5   9   5      225.61      218.01      8.45 o 
   6   9   5       37.98       37.51      4.52 o 
   7   9   5      287.68      276.84     12.14 o 
   8   9   5       66.34       61.75      7.08 o 
   9   9   5       15.04       11.56      3.85 o 
 -10  10   5      374.76      396.89     15.06 o 
  -9  10   5      301.68      325.04     13.44 o 
  -8  10   5        7.22        8.26      3.08 o 
  -7  10   5       23.24       27.45      3.92 o 
  -6  10   5     1302.44     1349.78     23.87 o 
  -5  10   5      854.57      830.74     33.15 o 
  -4  10   5        8.34       10.39      2.77 o 
  -3  10   5       72.42       85.51      5.52 o 
  -2  10   5      119.06      142.54      7.50 o 
  -1  10   5      454.69      446.56     12.13 o 
   0  10   5      731.82      711.48     13.61 o 
   1  10   5      210.89      213.54      8.66 o 
   2  10   5      359.67      361.07     24.84 o 
   3  10   5      630.04      610.98     23.35 o 
   4  10   5      147.43      138.20     10.16 o 
   5  10   5      272.84      266.27     12.02 o 
   6  10   5       21.19       16.83      4.23 o 
   7  10   5       25.89       22.00      6.25 o 
  -6  11   5        7.42        2.99      2.80 o 
  -5  11   5      414.18      451.92     16.69 o 
  -4  11   5        1.77       -0.70      2.34 o 
  -3  11   5      150.08      147.01     13.80 o 
  -2  11   5      120.15      134.00      9.95 o 
  -1  11   5       99.38      107.74      8.83 o 
   0  11   5        3.23       -0.18      2.62 o 
   1  11   5       90.87       94.02     12.34 o 
   2  11   5       23.95       24.44      6.60 o 
 -20   0   6      128.93      143.86      9.55 o 
 -19   0   6      651.10      662.25     15.69 o 
 -18   0   6      534.50      575.24     14.14 o 
 -17   0   6       75.41       74.58      6.21 o 
 -16   0   6       88.50       87.07      5.91 o 
 -15   0   6      302.92      294.84     17.38 o 
 -14   0   6      543.45      532.50     12.00 o 
 -13   0   6     1742.77     1725.84     24.20 o 
 -12   0   6     1389.06     1372.94     20.26 o 
 -11   0   6     1786.90     1624.79     22.21 o 
 -10   0   6     2713.65     2565.36     42.08 o 
  -9   0   6     1555.98     1452.53     17.14 o 
  -8   0   6      919.82      828.39     40.09 o 
  -7   0   6      130.31      148.72      4.96 o 
  -6   0   6      134.70       95.79      5.33 o 
  -5   0   6     9053.30     9303.54     74.84 o 
  -4   0   6     2925.31     2806.25     29.79 o 
  -3   0   6     2868.19     2813.53     36.48 o 
  -2   0   6     1358.33     1372.85     16.64 o 
  -1   0   6     2386.52     2484.37     26.12 o 
   0   0   6     4538.80     4703.12     56.33 o 
   1   0   6     1711.28     1615.87     22.62 o 
   2   0   6     1032.84     1063.77     24.16 o 
   3   0   6      471.63      454.37      9.14 o 
   4   0   6     2497.45     2510.65     52.13 o 
   5   0   6     2478.29     2502.32     52.96 o 
   6   0   6     1214.99     1267.85     24.36 o 
   7   0   6       70.15       82.51      4.84 o 
   8   0   6     1230.21     1180.86     20.65 o 
   9   0   6      225.68      255.93      8.69 o 
  10   0   6     1846.08     1910.90     37.62 o 
  11   0   6      154.55      179.85      7.80 o 
  12   0   6       36.56       39.65      4.65 o 
  13   0   6       41.20       43.69      4.97 o 
  14   0   6      533.28      541.72     25.39 o 
  15   0   6      323.60      345.79     20.74 o 
 -20   1   6        1.32        3.21      1.59 o 
 -19   1   6      120.30      120.14      5.20 o 
 -18   1   6        2.14        2.89      1.31 o 
 -17   1   6      224.48      208.86      5.68 o 
 -16   1   6      257.09      267.00      6.27 o 
 -15   1   6      263.00      261.49      6.53 o 
 -14   1   6      556.73      525.89      9.24 o 
 -13   1   6      881.36      836.14     10.81 o 
 -12   1   6        0.11        2.25      0.97 o 
 -11   1   6       83.47       84.75      3.37 o 
 -10   1   6      159.45      176.21      3.89 o 
  -9   1   6       16.98       18.46      1.53 o 
  -8   1   6      821.83      824.33      8.62 o 
  -7   1   6     1609.18     1582.01     12.40 o 
  -6   1   6       57.21       48.12      1.98 o 
  -5   1   6      396.32      447.22      5.53 o 
  -4   1   6        0.03        1.08      0.62 o 
  -3   1   6      450.69      443.15      6.22 o 
  -2   1   6      514.97      513.16      6.66 o 
  -1   1   6      620.38      629.39      7.44 o 
   0   1   6        1.38        1.90      0.79 o 
   1   1   6        0.17        0.80      0.64 o 
   2   1   6     2253.92     2459.51     19.79 o 
   3   1   6       65.52       52.43      2.05 o 
   4   1   6      254.51      280.62      7.28 o 
   5   1   6        2.24        5.32      1.53 o 
   6   1   6       64.34       75.89      3.97 o 
   7   1   6       81.83       80.71      4.28 o 
   8   1   6     1326.93     1321.80     15.78 o 
   9   1   6       14.98       13.38      1.95 o 
  10   1   6      137.28      139.14      4.76 o 
  11   1   6      151.31      157.15      5.19 o 
  12   1   6      245.97      248.42      7.55 o 
  13   1   6      216.99      220.84      6.59 o 
  14   1   6        0.43       -1.02      2.65 o 
  15   1   6        0.02        1.07      2.97 o 
 -20   2   6       84.61       86.16      9.31 o 
 -19   2   6        0.19        0.69      1.56 o 
 -18   2   6        3.20        3.33      1.46 o 
 -17   2   6        0.98        5.36      1.87 o 
 -16   2   6        0.51       -0.10      1.09 o 
 -15   2   6      459.02      457.16     11.85 o 
 -14   2   6       25.26       26.04      2.44 o 
 -13   2   6        2.63        1.17      0.99 o 
 -12   2   6      858.26      836.82     10.61 o 
 -11   2   6      335.15      308.34      5.43 o 
 -10   2   6      241.07      238.09      4.59 o 
  -9   2   6       50.75       60.90      2.66 o 
  -8   2   6       43.54       43.03      2.17 o 
  -7   2   6      157.32      165.59      3.49 o 
  -6   2   6      867.91      928.04      9.09 o 
  -5   2   6       11.22        9.39      1.33 o 
  -4   2   6       16.91       21.44      1.78 o 
  -3   2   6       17.51       19.47      1.42 o 
  -2   2   6      273.15      305.40      5.55 o 
  -1   2   6       42.52       42.46      2.13 o 
   0   2   6       74.89       89.07      1.80 o 
   1   2   6      557.27      591.97      5.59 o 
   2   2   6       26.00       31.23      1.52 o 
   3   2   6      254.18      257.17      4.38 o 
   4   2   6      126.18      131.75      3.17 o 
   5   2   6       67.43       76.34      3.79 o 
   6   2   6        4.90        3.03      1.53 o 
   7   2   6      229.07      215.17      6.50 o 
   8   2   6      118.81      111.27      4.91 o 
   9   2   6      128.51      121.22      6.00 o 
  10   2   6      133.85      131.76      4.61 o 
  11   2   6       13.48       13.04      2.10 o 
  12   2   6        1.12        0.58      1.41 o 
  13   2   6      197.51      204.17      7.65 o 
  14   2   6       30.48       35.11      8.32 o 
  15   2   6       87.93       64.39     11.40 o 
 -19   3   6       35.43       26.96      3.86 o 
 -18   3   6      513.04      545.36     12.91 o 
 -17   3   6      323.37      319.38      8.04 o 
 -16   3   6      175.05      178.79      6.41 o 
 -15   3   6        0.27        1.73      1.29 o 
 -14   3   6       59.65       62.76      4.21 o 
 -13   3   6      508.72      492.73      8.98 o 
 -12   3   6     1029.40      978.43     13.08 o 
 -11   3   6     1608.17     1567.53     15.88 o 
 -10   3   6      887.18      871.69     10.62 o 
  -9   3   6      207.50      225.41      4.82 o 
  -8   3   6     1670.32     1598.83     15.13 o 
  -7   3   6     1324.51     1194.96     12.14 o 
  -6   3   6      183.62      205.04      4.13 o 
  -5   3   6        3.71        1.94      1.15 o 
  -4   3   6     2759.83     2960.04     27.12 o 
  -3   3   6     1100.95     1056.78     10.16 o 
  -2   3   6     2696.81     2742.03     18.67 o 
  -1   3   6       89.27       84.73      2.12 o 
   0   3   6     1948.24     1993.06     14.40 o 
   1   3   6     1423.72     1497.21     11.48 o 
   2   3   6     1008.45     1016.51      9.55 o 
   3   3   6      375.18      357.18      8.41 o 
   4   3   6        1.49        1.87      1.05 o 
   5   3   6      323.62      333.61     11.15 o 
   6   3   6     1385.75     1392.90     36.62 o 
   7   3   6     1601.17     1549.99     24.10 o 
   8   3   6      179.34      176.29      6.20 o 
   9   3   6        8.15        5.36      3.54 o 
  10   3   6      516.37      505.74     13.97 o 
  11   3   6      151.88      151.40      5.87 o 
  12   3   6      290.76      296.61      8.50 o 
  13   3   6       17.24       16.57      3.53 o 
  14   3   6       84.01       52.05     10.31 o 
  15   3   6      103.01      106.75     14.57 o 
 -19   4   6      137.56      138.59      7.99 o 
 -18   4   6        6.72        6.98      2.12 o 
 -17   4   6       34.05       41.86      3.92 o 
 -16   4   6      197.57      204.08      5.97 o 
 -15   4   6      546.83      533.78     10.11 o 
 -14   4   6      318.59      315.42      8.25 o 
 -13   4   6        0.66        0.34      1.49 o 
 -12   4   6       68.21       66.21      5.03 o 
 -11   4   6       29.04       27.73      2.25 o 
 -10   4   6     1048.13      978.87     11.61 o 
  -9   4   6      306.23      294.78      5.63 o 
  -8   4   6       95.85       95.02      3.38 o 
  -7   4   6       19.65       20.10      1.63 o 
  -6   4   6      484.30      490.75      6.66 o 
  -5   4   6      953.83      888.13      9.30 o 
  -4   4   6      426.91      409.50      6.24 o 
  -3   4   6      156.61      167.68      2.95 o 
  -2   4   6      211.77      221.19      3.35 o 
  -1   4   6      235.83      216.21      3.33 o 
   0   4   6       52.94       54.83      2.03 o 
   1   4   6     2762.57     2768.69     22.45 o 
   2   4   6       44.20       48.99      2.55 o 
   3   4   6      109.62      108.02      5.08 o 
   4   4   6     1213.21     1201.40     14.48 o 
   5   4   6       77.35       74.02      3.89 o 
   6   4   6      118.20      126.93      4.92 o 
   7   4   6      757.11      691.53     16.21 o 
   8   4   6      111.24      109.16      6.50 o 
   9   4   6      374.35      374.70     11.82 o 
  10   4   6      580.42      588.46     15.61 o 
  11   4   6      146.31      139.55      7.51 o 
  12   4   6        1.95        0.73      2.16 o 
  13   4   6       25.97       36.25      9.05 o 
  14   4   6       99.93      102.55     13.79 o 
 -18   5   6       19.95       13.96      2.67 o 
 -17   5   6       11.14       14.27      2.59 o 
 -16   5   6       97.46      109.67      6.07 o 
 -15   5   6      256.45      260.70      6.15 o 
 -14   5   6      231.12      229.00      5.88 o 
 -13   5   6        0.43        0.93      1.12 o 
 -12   5   6      301.98      305.24      6.13 o 
 -11   5   6      539.20      510.71      7.35 o 
 -10   5   6      220.58      208.09      4.43 o 
  -9   5   6      193.53      193.35      4.41 o 
  -8   5   6       29.32       30.27      2.65 o 
  -7   5   6      950.64      851.73      9.10 o 
  -6   5   6      467.93      460.97      6.58 o 
  -5   5   6      765.78      710.33      7.88 o 
  -4   5   6        3.11        6.29      1.20 o 
  -3   5   6       40.00       49.20      2.51 o 
  -2   5   6     2684.17     2593.09     20.83 o 
  -1   5   6     1018.83      952.33     13.70 o 
   0   5   6       75.54       64.70      2.65 o 
   1   5   6      152.19      157.69      3.64 o 
   2   5   6       20.54       15.79      1.78 o 
   3   5   6      365.65      317.09      6.84 o 
   4   5   6     1520.05     1418.00     20.49 o 
   5   5   6      184.79      192.92      5.97 o 
   6   5   6      160.92      171.90      6.03 o 
   7   5   6      919.41      855.29     14.80 o 
   8   5   6       56.45       65.25      5.87 o 
   9   5   6      114.34      106.07      6.86 o 
  10   5   6      210.93      212.94      9.25 o 
  11   5   6       34.92       41.70      8.42 o 
  12   5   6      192.75      215.29     16.29 o 
  13   5   6      390.12      392.01     22.72 o 
 -17   6   6        9.87        7.57      2.23 o 
 -16   6   6        5.02        2.57      1.87 o 
 -15   6   6       39.66       40.86      4.98 o 
 -14   6   6       14.66       12.14      1.94 o 
 -13   6   6       84.04       76.62      5.63 o 
 -12   6   6       28.59       31.51      2.51 o 
 -11   6   6       70.50       66.74      3.13 o 
 -10   6   6        3.35        3.54      1.01 o 
  -9   6   6       47.91       50.59      2.73 o 
  -8   6   6       13.68       15.13      1.56 o 
  -7   6   6        5.21        4.02      1.04 o 
  -6   6   6      429.21      362.74      6.31 o 
  -5   6   6        4.80        6.85      1.27 o 
  -4   6   6       28.75       30.47      2.20 o 
  -3   6   6      105.00      104.41      3.27 o 
  -2   6   6       80.41       80.26      3.20 o 
  -1   6   6      190.59      177.95      4.17 o 
   0   6   6      578.39      552.27      7.65 o 
   1   6   6      384.92      378.19      6.89 o 
   2   6   6       62.67       67.55      3.90 o 
   3   6   6       18.47       16.11      2.09 o 
   4   6   6        1.16        2.02      1.45 o 
   5   6   6      306.19      289.03     10.06 o 
   6   6   6        4.53        4.17      1.90 o 
   7   6   6      245.45      239.16     19.92 o 
   8   6   6      396.96      369.87     15.42 o 
   9   6   6       56.92       53.36      6.97 o 
  10   6   6        0.00        0.90      3.05 o 
  11   6   6        0.61        6.30      4.81 o 
  12   6   6       45.72       65.65     11.38 o 
 -16   7   6       91.45      114.89      9.38 o 
 -15   7   6       92.87       86.45      7.96 o 
 -14   7   6      149.13      146.38      7.54 o 
 -13   7   6      124.60      129.07      6.20 o 
 -12   7   6      154.26      147.11      5.84 o 
 -11   7   6      387.87      386.71      7.21 o 
 -10   7   6        2.01        1.93      1.10 o 
  -9   7   6       42.84       42.82      2.61 o 
  -8   7   6      367.16      359.94      6.69 o 
  -7   7   6      354.65      361.16      7.83 o 
  -6   7   6      354.87      351.43      6.05 o 
  -5   7   6       39.81       41.44      2.87 o 
  -4   7   6      165.52      164.97      4.38 o 
  -3   7   6      642.47      650.01      9.02 o 
  -2   7   6      364.29      368.32      6.53 o 
  -1   7   6      100.59       96.42      3.84 o 
   0   7   6       79.23       81.90      3.35 o 
   1   7   6       12.87       15.13      1.97 o 
   2   7   6      944.66      941.45     14.04 o 
   3   7   6     1116.77     1125.51     20.82 o 
   4   7   6       14.74       15.13      2.33 o 
   5   7   6        0.19        0.23      1.42 o 
   6   7   6       71.66       80.96      5.13 o 
   7   7   6      185.07      198.91      7.34 o 
   8   7   6      730.79      704.48     18.77 o 
   9   7   6      105.66      130.05     14.30 o 
  10   7   6       60.38       68.40     11.08 o 
  11   7   6      194.29      206.81     16.58 o 
 -14   8   6      200.44      247.68     13.32 o 
 -13   8   6      107.87       84.10     13.34 o 
 -12   8   6       25.84       28.06      3.37 o 
 -11   8   6      311.92      332.37      9.46 o 
 -10   8   6      327.05      338.58      9.34 o 
  -9   8   6      400.52      413.95      8.70 o 
  -8   8   6       56.20       69.18      3.60 o 
  -7   8   6       11.94        6.50      1.50 o 
  -6   8   6      648.01      633.35      8.77 o 
  -5   8   6      360.19      404.72      7.96 o 
  -4   8   6      507.15      528.32      9.14 o 
  -3   8   6       59.25       69.77      3.55 o 
  -2   8   6        0.06        0.61      1.07 o 
  -1   8   6      958.02      990.21     12.08 o 
   0   8   6      587.54      634.22     11.60 o 
   1   8   6      194.10      199.24      6.25 o 
   2   8   6        0.88        0.56      1.48 o 
   3   8   6       33.75       37.52      3.36 o 
   4   8   6      209.21      208.78      6.58 o 
   5   8   6      760.81      782.41     13.43 o 
   6   8   6      154.82      147.43     15.33 o 
   7   8   6        8.71        2.55      3.43 o 
   8   8   6      187.87      189.57      9.96 o 
   9   8   6      106.35      118.27     14.66 o 
  10   8   6       74.33       67.55     11.64 o 
 -12   9   6        6.02        7.74      3.50 o 
 -11   9   6        0.39       -1.10      2.47 o 
 -10   9   6        0.38       -0.06      2.38 o 
  -9   9   6        3.68        2.53      1.87 o 
  -8   9   6      166.52      175.73     13.19 o 
  -7   9   6        5.59        5.17      2.22 o 
  -6   9   6       42.34       44.98      4.78 o 
  -5   9   6        0.61        1.11      1.33 o 
  -4   9   6        8.10        6.43      2.70 o 
  -3   9   6       32.14       27.37      2.67 o 
  -2   9   6       86.66       90.87      4.42 o 
  -1   9   6        2.18        2.44      1.28 o 
   0   9   6       81.56       88.71      4.91 o 
   1   9   6       30.63       30.30      4.45 o 
   2   9   6       35.71       33.16      4.17 o 
   3   9   6      142.37      159.58      7.33 o 
   4   9   6       24.51       19.92      3.40 o 
   5   9   6        2.31        5.58      2.53 o 
   6   9   6       34.05       23.48      5.95 o 
   7   9   6       96.46       81.68      8.01 o 
   8   9   6       89.62      101.28      9.02 o 
  -9  10   6       19.05       15.24      4.04 o 
  -8  10   6        0.99        1.89      2.81 o 
  -7  10   6        9.65       11.44      5.39 o 
  -6  10   6        9.77       12.09      3.01 o 
  -5  10   6       32.35       35.25      4.52 o 
  -4  10   6       21.60       27.17      4.04 o 
  -3  10   6       40.65       30.63      4.11 o 
  -2  10   6        9.90        9.33      2.20 o 
  -1  10   6       46.97       38.67      5.42 o 
   0  10   6       16.12       25.96      8.64 o 
   1  10   6        1.34        2.88      2.52 o 
   2  10   6        0.02       -0.71      2.32 o 
   3  10   6       94.51       77.18      7.60 o 
   4  10   6        5.10        3.43      2.63 o 
   5  10   6      190.90      185.40     14.50 o 
 -20   1   7       16.13       20.67      3.78 o 
 -19   1   7        0.04        3.09      1.69 o 
 -18   1   7        7.48        7.13      1.74 o 
 -17   1   7       97.20      105.60      5.83 o 
 -16   1   7      315.32      301.20      7.47 o 
 -15   1   7        2.21        2.99      1.20 o 
 -14   1   7        0.02        0.56      0.83 o 
 -13   1   7       41.38       45.89      3.14 o 
 -12   1   7      384.78      370.13      6.80 o 
 -11   1   7       55.05       45.54      2.51 o 
 -10   1   7      316.21      277.26      5.12 o 
  -9   1   7       33.63       34.94      1.99 o 
  -8   1   7      445.05      396.40      5.50 o 
  -7   1   7      216.31      199.49      3.71 o 
  -6   1   7      220.53      197.22      3.60 o 
  -5   1   7       57.42       37.88      2.61 o 
  -4   1   7       42.30       56.18      2.77 o 
  -3   1   7      590.97      552.64      7.53 o 
  -2   1   7      809.73      744.92      8.91 o 
  -1   1   7       53.26       40.79      3.36 o 
   0   1   7      130.85      123.54      3.72 o 
   1   1   7      263.23      264.96      5.16 o 
   2   1   7       28.22       22.02      2.44 o 
   3   1   7      395.48      372.21     13.08 o 
   4   1   7      255.56      225.17      8.84 o 
   5   1   7        0.07       -0.33      2.06 o 
   6   1   7      101.64      108.52      6.94 o 
   7   1   7      319.63      307.41     11.71 o 
   8   1   7        3.71       -3.42      1.71 o 
   9   1   7      146.32      128.44      5.64 o 
  10   1   7        0.33        0.57      3.13 o 
  11   1   7      128.42      133.04      6.31 o 
  12   1   7       31.81       26.99      3.71 o 
  13   1   7      110.03      110.17      9.37 o 
  14   1   7        0.02       -0.77      2.73 o 
 -19   2   7        0.13        3.56      2.08 o 
 -18   2   7      221.12      232.07      7.81 o 
 -17   2   7        0.03        2.11      1.45 o 
 -16   2   7       10.83       11.10      2.14 o 
 -15   2   7        8.86       11.66      1.73 o 
 -14   2   7      222.42      221.16      6.02 o 
 -13   2   7      203.87      201.87      5.15 o 
 -12   2   7      397.01      395.48      7.12 o 
 -11   2   7      268.54      244.83      4.97 o 
 -10   2   7       45.39       50.15      2.60 o 
  -9   2   7      346.53      325.95      5.94 o 
  -8   2   7      653.68      616.10      7.67 o 
  -7   2   7      647.09      629.12      7.65 o 
  -6   2   7       57.77       52.59      2.41 o 
  -5   2   7      345.45      274.87      4.86 o 
  -4   2   7      829.94      760.48      8.60 o 
  -3   2   7      275.90      280.13      5.16 o 
  -2   2   7      241.95      225.50      5.03 o 
  -1   2   7      176.92      185.12      4.00 o 
   0   2   7      728.23      668.76      7.39 o 
   1   2   7     1725.63     1728.34     14.16 o 
   2   2   7      349.36      349.23      6.45 o 
   3   2   7       11.44       13.01      2.20 o 
   4   2   7       25.67       21.75      3.54 o 
   5   2   7      154.62      164.15      7.61 o 
   6   2   7     1059.07     1022.72     15.93 o 
   7   2   7      130.85      131.71      6.78 o 
   8   2   7      282.82      274.11      7.94 o 
   9   2   7      485.39      490.07     11.25 o 
  10   2   7      122.59      123.81      5.95 o 
  11   2   7      313.44      312.66      9.39 o 
  12   2   7       82.04       66.18      6.29 o 
  13   2   7       16.56       19.28      6.71 o 
  14   2   7       19.09       24.16      7.81 o 
 -19   3   7        7.78        5.62      2.40 o 
 -18   3   7       38.47       32.01      6.32 o 
 -17   3   7       52.56       53.45      4.33 o 
 -16   3   7      342.04      364.68      9.50 o 
 -15   3   7        0.92        3.07      1.49 o 
 -14   3   7       47.15       38.61      3.77 o 
 -13   3   7       35.57       36.07      2.92 o 
 -12   3   7      231.85      220.32      5.34 o 
 -11   3   7      146.35      139.24      6.23 o 
 -10   3   7      172.92      162.10      4.72 o 
  -9   3   7       38.93       42.11      3.77 o 
  -8   3   7      830.97      764.72     12.59 o 
  -7   3   7       68.43       73.77      2.74 o 
  -6   3   7       35.09       30.91      2.06 o 
  -5   3   7      136.49      133.62      3.80 o 
  -4   3   7        5.00        2.81      0.96 o 
  -3   3   7      398.17      397.06      5.74 o 
  -2   3   7     1178.73     1093.80     11.65 o 
  -1   3   7       29.58       32.54      1.92 o 
   0   3   7        6.48        5.37      1.00 o 
   1   3   7       35.52       41.27      3.52 o 
   2   3   7       48.85       48.13      3.33 o 
   3   3   7      440.04      434.08      7.49 o 
   4   3   7      456.27      473.87      8.06 o 
   5   3   7       13.32       14.82      2.25 o 
   6   3   7      134.91      119.00      5.02 o 
   7   3   7      491.29      521.93     18.76 o 
   8   3   7        2.50        1.06      1.80 o 
   9   3   7      305.80      331.51     11.30 o 
  10   3   7        2.62        1.53      3.25 o 
  11   3   7       56.81       56.54      5.98 o 
  12   3   7      145.33      169.31     14.73 o 
  13   3   7      231.21      256.87     18.55 o 
 -18   4   7      125.30      116.59      8.69 o 
 -17   4   7      196.57      198.88      9.66 o 
 -16   4   7       91.25       90.18      5.62 o 
 -15   4   7      322.71      326.45     10.04 o 
 -14   4   7      231.73      223.32      7.01 o 
 -13   4   7       48.88       57.39      3.73 o 
 -12   4   7      296.42      283.12      6.78 o 
 -11   4   7      565.85      540.66      8.63 o 
 -10   4   7      533.60      516.32      8.18 o 
  -9   4   7       56.76       60.11      3.64 o 
  -8   4   7        0.12        2.08      1.02 o 
  -7   4   7       68.95       65.41      3.18 o 
  -6   4   7     1693.68     1543.55     16.49 o 
  -5   4   7     1581.49     1530.81     14.25 o 
  -4   4   7       84.87       81.68      2.78 o 
  -3   4   7        7.56        3.11      0.76 o 
  -2   4   7     1998.51     1977.98     14.96 o 
  -1   4   7       30.85       23.04      1.43 o 
   0   4   7     1789.60     1752.83     15.02 o 
   1   4   7        0.03        0.71      1.10 o 
   2   4   7      278.35      270.38      6.01 o 
   3   4   7     1242.91     1221.71     17.03 o 
   4   4   7      966.30      959.40     15.03 o 
   5   4   7       35.92       36.68      4.13 o 
   6   4   7       68.00       73.59      5.88 o 
   7   4   7      122.66      106.52      6.54 o 
   8   4   7      714.88      665.11     16.50 o 
   9   4   7      407.69      401.03     12.84 o 
  10   4   7       26.04       21.10      3.86 o 
  11   4   7       94.33       82.90     12.06 o 
  12   4   7      447.85      400.08     23.38 o 
  13   4   7      273.91      279.66     19.90 o 
 -18   5   7       69.14       59.13      4.89 o 
 -17   5   7       24.21       23.98      3.19 o 
 -16   5   7        5.79        9.74      2.33 o 
 -15   5   7      202.86      203.00      5.95 o 
 -14   5   7      114.14      113.15      4.69 o 
 -13   5   7       25.89       31.13      2.49 o 
 -12   5   7      174.82      186.75      5.46 o 
 -11   5   7        6.83        6.29      1.32 o 
 -10   5   7      394.86      380.08      6.24 o 
  -9   5   7      159.55      160.43      4.24 o 
  -8   5   7       62.85       60.38      2.67 o 
  -7   5   7      451.06      440.70      8.55 o 
  -6   5   7      676.75      651.17      8.88 o 
  -5   5   7        0.10       -0.17      0.86 o 
  -4   5   7      415.17      400.39      6.36 o 
  -3   5   7      246.48      253.01      4.92 o 
  -2   5   7        6.42        7.60      1.29 o 
  -1   5   7      422.22      409.45      6.25 o 
   0   5   7      916.32      859.26     10.82 o 
   1   5   7       87.91       92.23      3.98 o 
   2   5   7       37.21       40.18      3.50 o 
   3   5   7      271.41      281.24      7.32 o 
   4   5   7      226.86      221.00      6.94 o 
   5   5   7       21.22       14.92      2.50 o 
   6   5   7       17.89       15.24      3.14 o 
   7   5   7       22.21       12.88      3.02 o 
   8   5   7      161.71      178.23      8.40 o 
   9   5   7      156.48      152.60      7.89 o 
  10   5   7       33.66       33.11      7.52 o 
  11   5   7       29.80       48.25      9.23 o 
  12   5   7       16.64       31.84      7.41 o 
 -16   6   7      107.71      119.23      6.31 o 
 -15   6   7      534.81      575.22     14.68 o 
 -14   6   7       50.54       47.71      4.08 o 
 -13   6   7      343.42      341.90     11.13 o 
 -12   6   7       48.74       54.01      3.31 o 
 -11   6   7      306.89      309.77      6.48 o 
 -10   6   7      749.22      726.77     10.15 o 
  -9   6   7      322.90      314.75      5.89 o 
  -8   6   7       29.21       24.76      2.00 o 
  -7   6   7      336.45      303.68      5.97 o 
  -6   6   7       44.00       53.67      2.97 o 
  -5   6   7      783.35      727.66      9.59 o 
  -4   6   7      491.24      471.27      7.81 o 
  -3   6   7        4.03        2.46      1.12 o 
  -2   6   7      165.78      162.63      4.15 o 
  -1   6   7      677.87      649.72      8.67 o 
   0   6   7      275.32      259.62      5.86 o 
   1   6   7      168.32      164.09      5.26 o 
   2   6   7       16.27       18.40      2.37 o 
   3   6   7      334.25      334.44      8.25 o 
   4   6   7       58.74       60.73      4.56 o 
   5   6   7      396.24      389.95      9.94 o 
   6   6   7      208.47      217.08      8.49 o 
   7   6   7        4.98        4.68      2.92 o 
   9   6   7       52.05       56.06     10.00 o 
  10   6   7      243.60      217.77     16.82 o 
  11   6   7       43.80       48.93     10.04 o 
 -15   7   7       95.26      100.83      7.09 o 
 -14   7   7      144.97      149.31      7.42 o 
 -13   7   7       65.46       59.64      4.70 o 
 -12   7   7      104.50      108.95      4.20 o 
 -11   7   7       32.62       37.89      3.02 o 
 -10   7   7       27.94       19.99      2.06 o 
  -9   7   7        1.17        2.24      1.16 o 
  -8   7   7      245.85      238.40      5.24 o 
  -7   7   7      524.57      516.57      8.32 o 
  -6   7   7      160.58      142.09      4.62 o 
  -5   7   7      136.52      143.97      4.26 o 
  -4   7   7        0.16        0.99      1.09 o 
  -3   7   7      472.67      474.32      7.77 o 
  -2   7   7      222.22      210.69      5.03 o 
  -1   7   7      136.02      132.39      3.97 o 
   0   7   7        4.95        9.90      2.11 o 
   1   7   7      301.97      301.62      7.55 o 
   2   7   7      158.57      165.04      5.67 o 
   3   7   7      322.72      299.52      7.67 o 
   4   7   7       27.05       28.24      3.49 o 
   5   7   7      118.03      125.04      5.84 o 
   6   7   7      254.62      249.12      8.29 o 
   7   7   7       28.53       20.16      6.07 o 
   8   7   7       36.37       45.56      8.88 o 
   9   7   7       16.55       21.21      7.32 o 
  10   7   7       21.16       19.38      7.06 o 
 -14   8   7       57.24       58.41      7.03 o 
 -13   8   7       41.97       50.65      6.35 o 
 -12   8   7        6.62       11.31      8.55 o 
 -11   8   7       28.51       27.06      3.50 o 
 -10   8   7        0.54        1.05      1.32 o 
  -9   8   7        0.01        0.51      1.35 o 
  -8   8   7      247.29      232.11      5.38 o 
  -7   8   7       34.44       39.00      2.65 o 
  -6   8   7       33.05       35.47      2.66 o 
  -5   8   7        3.29        1.24      1.17 o 
  -4   8   7        0.04        1.53      1.14 o 
  -3   8   7       24.13       22.19      2.17 o 
  -2   8   7        0.81        1.04      1.20 o 
  -1   8   7        4.76        3.04      1.43 o 
   0   8   7       59.05       55.80      4.09 o 
   1   8   7        6.14        9.03      3.35 o 
   2   8   7        3.51        3.42      1.62 o 
   3   8   7        5.50        9.21      2.66 o 
   4   8   7       14.85       18.15      4.11 o 
   5   8   7      119.03      122.01      9.36 o 
   6   8   7       94.57      118.34      9.30 o 
   7   8   7       45.14       35.28      8.52 o 
   8   8   7       46.35       27.36      8.29 o 
 -11   9   7       44.46       38.32      5.89 o 
 -10   9   7       15.93       16.10      4.16 o 
  -9   9   7       54.95       47.39      6.20 o 
  -8   9   7      109.42      133.89      8.18 o 
  -7   9   7        0.86        4.28      1.82 o 
  -6   9   7       71.25       74.72      6.12 o 
  -5   9   7       46.20       35.97      4.34 o 
  -4   9   7       84.12       90.23      5.60 o 
  -3   9   7      102.06       92.25      4.96 o 
  -2   9   7       44.93       50.84      3.76 o 
  -1   9   7        6.55        1.55      2.31 o 
   0   9   7       19.26       16.42      3.32 o 
   1   9   7        7.72       10.47      3.42 o 
   2   9   7      111.78      106.17      7.15 o 
   3   9   7       29.45       34.33      5.44 o 
   4   9   7        0.05       -1.35      2.31 o 
   5   9   7      122.92      108.21      9.13 o 
   6   9   7        2.77        1.07      2.69 o 
  -8  10   7      407.68      387.57     14.93 o 
  -7  10   7        1.21        2.67      2.51 o 
  -6  10   7      403.17      392.23     17.57 o 
  -5  10   7      322.29      349.85     13.76 o 
  -4  10   7      212.56      224.01     19.24 o 
  -3  10   7      295.75      286.81     10.05 o 
  -2  10   7       61.64       59.25      9.75 o 
  -1  10   7      120.36      104.99     12.56 o 
   0  10   7      753.32      731.43     29.45 o 
   1  10   7      202.60      205.52     15.37 o 
   2  10   7       18.10       16.43      5.65 o 
 -19   0   8       60.65       75.62      7.52 o 
 -18   0   8      130.29      121.92      9.45 o 
 -17   0   8       66.98       60.11      5.27 o 
 -16   0   8       36.82       42.17      5.69 o 
 -15   0   8      111.72      114.59      7.56 o 
 -14   0   8      107.45      118.10      6.18 o 
 -13   0   8      767.99      751.16     15.13 o 
 -12   0   8      679.57      671.72     13.85 o 
 -11   0   8      444.01      426.81      9.07 o 
 -10   0   8        0.23        1.51      1.05 o 
  -9   0   8       13.27       16.76      2.78 o 
  -8   0   8       12.57       15.24      1.91 o 
  -7   0   8       67.74       85.77      3.90 o 
  -6   0   8        0.59       -0.55      0.89 o 
  -5   0   8       66.51       67.35      6.11 o 
  -4   0   8      176.60      167.27      5.45 o 
  -3   0   8      145.50      161.70      8.99 o 
  -2   0   8      296.91      307.48     10.27 o 
  -1   0   8       41.00       36.14      4.01 o 
   0   0   8      153.14      171.93     10.49 o 
   1   0   8      474.01      460.98     18.10 o 
   2   0   8        1.65        5.35      3.46 o 
   3   0   8       37.32       41.51      6.79 o 
   4   0   8      316.97      308.05     15.40 o 
   5   0   8      111.00       99.18      8.99 o 
   6   0   8        0.18        2.19      3.17 o 
   7   0   8        1.29       -2.03      2.94 o 
   8   0   8       10.21        6.97      3.75 o 
   9   0   8        3.83        3.59      3.54 o 
  10   0   8       83.30       69.45     10.06 o 
  11   0   8      170.22      156.87     13.39 o 
  12   0   8       66.93       64.03     10.42 o 
  13   0   8       20.93       13.73      6.10 o 
 -19   1   8       73.14       74.51      5.41 o 
 -18   1   8        8.60       12.86      2.47 o 
 -17   1   8       37.89       44.17      3.30 o 
 -16   1   8      177.90      183.66      6.62 o 
 -15   1   8        9.28        7.30      2.13 o 
 -14   1   8       26.27       16.19      2.28 o 
 -13   1   8       53.54       46.05      2.99 o 
 -12   1   8      163.33      153.17      4.97 o 
 -11   1   8      459.07      468.32      7.24 o 
 -10   1   8        0.63        0.54      0.86 o 
  -9   1   8        9.10        7.92      1.14 o 
  -8   1   8        0.09        1.69      0.76 o 
  -7   1   8       31.67       40.31      2.10 o 
  -6   1   8        7.67       10.78      1.18 o 
  -5   1   8      574.12      601.77      7.91 o 
  -4   1   8      319.30      327.53      6.01 o 
  -3   1   8        8.76        4.38      1.94 o 
  -2   1   8       90.75       93.10      3.06 o 
  -1   1   8       23.71       24.29      1.88 o 
   0   1   8      459.31      484.82      9.78 o 
   1   1   8       17.26       16.09      2.32 o 
   2   1   8        0.02       -0.99      1.75 o 
   3   1   8      168.78      157.28     10.07 o 
   4   1   8        4.03        7.07      4.04 o 
   5   1   8       26.59       26.62      4.17 o 
   6   1   8      199.13      207.51      9.35 o 
   7   1   8       38.97       35.20      5.01 o 
   8   1   8        3.69        1.93      4.58 o 
   9   1   8      139.79      145.10     10.28 o 
  10   1   8        9.24       16.42      4.14 o 
  11   1   8       31.25       35.31      5.73 o 
  12   1   8       98.28      115.91      9.79 o 
  13   1   8       71.43       70.33      8.13 o 
 -19   2   8       41.32       54.89      7.40 o 
 -18   2   8       13.23       14.82      3.79 o 
 -17   2   8       24.90       21.72      2.86 o 
 -16   2   8       94.66       91.81      5.62 o 
 -15   2   8      239.01      237.08     11.73 o 
 -14   2   8       16.67       14.10      1.98 o 
 -13   2   8      394.13      379.48      7.39 o 
 -12   2   8       58.98       53.26      3.17 o 
 -11   2   8       72.52       62.46      3.35 o 
 -10   2   8      123.78      116.65      3.77 o 
  -9   2   8       65.07       56.87      2.80 o 
  -8   2   8      169.15      160.07      3.84 o 
  -7   2   8      221.65      245.87      4.69 o 
  -6   2   8       23.43       18.57      1.69 o 
  -5   2   8       69.46       62.04      2.89 o 
  -4   2   8      135.25      119.25      3.29 o 
  -3   2   8      406.52      401.38      6.62 o 
  -2   2   8      712.43      716.41     12.69 o 
  -1   2   8      490.83      521.06      7.45 o 
   0   2   8        0.97        1.62      1.25 o 
   1   2   8       62.19       63.01      4.18 o 
   2   2   8       26.73       25.78      2.88 o 
   3   2   8      113.15       98.30     10.37 o 
   4   2   8       34.24       31.17      4.34 o 
   5   2   8      203.87      183.21     10.36 o 
   6   2   8      221.68      214.57      9.43 o 
   7   2   8       49.35       43.49      5.52 o 
   8   2   8       30.16       22.50      4.16 o 
   9   2   8      151.87      169.15      9.18 o 
  10   2   8        5.43        3.93      2.53 o 
  11   2   8        0.58        6.09      2.37 o 
  12   2   8        7.06       -0.92      3.57 o 
  13   2   8        2.11        3.07      4.46 o 
 -18   3   8       53.26       70.07      6.10 o 
 -17   3   8      100.90      110.65      7.33 o 
 -16   3   8       11.52       13.29      2.39 o 
 -15   3   8      253.01      277.64     14.24 o 
 -14   3   8      127.60      127.43      5.43 o 
 -13   3   8        0.18       -0.11      1.14 o 
 -12   3   8      584.39      555.10      9.04 o 
 -11   3   8      206.24      207.61      5.24 o 
 -10   3   8      507.94      469.76      7.85 o 
  -9   3   8        0.66       -0.29      0.84 o 
  -8   3   8      249.43      229.19      7.64 o 
  -7   3   8      265.08      250.27      4.76 o 
  -6   3   8      455.97      431.19      6.73 o 
  -5   3   8      330.95      323.45      6.09 o 
  -4   3   8        0.12       -0.29      0.71 o 
  -3   3   8      223.01      211.92      4.33 o 
  -2   3   8     1223.74     1194.59     13.00 o 
  -1   3   8      977.40      958.95     10.18 o 
   0   3   8      349.16      375.82      7.40 o 
   1   3   8        3.42        2.84      1.29 o 
   2   3   8      399.31      418.62     12.51 o 
   3   3   8      374.10      358.66     12.94 o 
   4   3   8      346.68      347.65     17.93 o 
   5   3   8       44.92       36.17      7.55 o 
   6   3   8     1062.98      974.93     33.10 o 
   7   3   8        6.46       14.25      5.52 o 
   8   3   8      692.03      644.84     19.02 o 
   9   3   8        9.51        3.06      2.30 o 
  10   3   8       65.12       64.21      6.17 o 
  11   3   8      140.27      120.93     15.10 o 
  12   3   8       52.90       46.98     10.03 o 
 -18   4   8       43.71       53.10      7.19 o 
 -17   4   8      169.55      177.30     14.21 o 
 -16   4   8       37.62       36.31      3.67 o 
 -15   4   8       37.04       37.67      3.64 o 
 -14   4   8      285.05      295.68      8.38 o 
 -13   4   8       51.38       51.80      3.63 o 
 -12   4   8       18.91       16.66      2.72 o 
 -11   4   8      100.99      111.45      4.00 o 
 -10   4   8       15.66       18.07      1.94 o 
  -9   4   8      159.01      178.78      5.07 o 
  -8   4   8      228.11      235.44      5.70 o 
  -7   4   8      485.01      433.25      7.72 o 
  -6   4   8       39.25       33.84      2.45 o 
  -5   4   8       46.89       48.18      2.73 o 
  -4   4   8      300.43      306.71      5.42 o 
  -3   4   8        2.31        0.99      0.80 o 
  -2   4   8      272.04      260.40      5.56 o 
  -1   4   8      564.16      574.01      9.58 o 
   0   4   8      433.32      454.02     10.21 o 
   1   4   8      271.53      276.56      8.21 o 
   2   4   8      201.18      199.08     21.54 o 
   3   4   8       56.31       56.29      5.26 o 
   4   4   8       24.78       20.40      5.45 o 
   5   4   8        0.70       -1.20      2.86 o 
   6   4   8      134.64      141.76      7.29 o 
   7   4   8      446.50      424.81     13.08 o 
   8   4   8       23.20       27.61      4.26 o 
   9   4   8        7.77        3.16      2.30 o 
  10   4   8        4.17       -4.14      3.69 o 
  11   4   8      254.92      278.90     19.13 o 
 -17   5   8       58.45       47.90      5.90 o 
 -16   5   8       59.56       63.73      4.89 o 
 -15   5   8       18.85       17.28      3.19 o 
 -14   5   8      410.98      433.00      9.29 o 
 -13   5   8      301.97      284.29      6.66 o 
 -12   5   8       71.18       71.88      3.89 o 
 -11   5   8        0.37        2.91      1.25 o 
 -10   5   8      272.48      253.80      6.09 o 
  -9   5   8       91.11       99.34      3.86 o 
  -8   5   8      259.12      245.02      6.22 o 
  -7   5   8      238.49      213.41      5.71 o 
  -6   5   8        9.14       15.19      1.94 o 
  -5   5   8      403.50      405.22      7.74 o 
  -4   5   8     1198.86     1155.88     14.16 o 
  -3   5   8       19.19       12.99      2.65 o 
  -2   5   8        0.86        1.01      1.04 o 
  -1   5   8      155.34      164.80      7.59 o 
   0   5   8        2.22        3.35      1.34 o 
   1   5   8     1048.85     1001.31     17.01 o 
   2   5   8      267.18      254.86      9.19 o 
   3   5   8        7.17       10.72      2.46 o 
   4   5   8      265.03      267.24      8.41 o 
   5   5   8      222.20      213.12     15.23 o 
   6   5   8       34.79       31.36      4.28 o 
   7   5   8      372.03      349.28     12.09 o 
   8   5   8        9.27       10.30      2.89 o 
   9   5   8      122.33      144.86     15.88 o 
  10   5   8      105.30      106.52     13.78 o 
  11   5   8       69.81       59.81     11.05 o 
 -16   6   8       77.58       76.78      6.40 o 
 -15   6   8        0.13        4.11      1.94 o 
 -14   6   8        7.37        5.40      2.28 o 
 -13   6   8       51.92       62.83      3.70 o 
 -12   6   8       10.11       10.28      1.78 o 
 -11   6   8        0.02        1.74      1.26 o 
 -10   6   8      197.68      193.58      4.83 o 
  -9   6   8       18.46       21.68      2.13 o 
  -8   6   8       12.47       17.14      2.01 o 
  -7   6   8       95.43       86.06      3.48 o 
  -6   6   8       15.81       12.51      1.66 o 
  -5   6   8       91.34       88.73      3.71 o 
  -4   6   8        5.88        3.42      1.18 o 
  -3   6   8      218.17      191.65      4.69 o 
  -2   6   8      278.02      277.59      5.61 o 
  -1   6   8      213.31      224.53      8.96 o 
   0   6   8       10.95        6.06      2.21 o 
   1   6   8        6.40       14.15      2.23 o 
   2   6   8        6.33        7.21      2.14 o 
   3   6   8       48.60       54.67      8.70 o 
   4   6   8      490.24      468.98     14.35 o 
   5   6   8       29.90       24.47      5.11 o 
   6   6   8        7.17        0.27      1.85 o 
   7   6   8       31.73       33.87      7.81 o 
   8   6   8       32.39       28.93      7.83 o 
   9   6   8       11.30       18.20      5.88 o 
  10   6   8      136.92      171.84     15.24 o 
 -14   7   8        0.23        1.81      1.77 o 
 -13   7   8       16.99       14.29      2.58 o 
 -12   7   8        9.25        7.69      1.95 o 
 -11   7   8        8.80       12.06      1.85 o 
 -10   7   8       26.37       28.18      2.52 o 
  -9   7   8       92.88       86.67      4.51 o 
  -8   7   8        6.71        7.25      1.55 o 
  -7   7   8       15.34       16.29      1.81 o 
  -6   7   8       64.07       62.95      3.56 o 
  -5   7   8       89.30       92.76      4.01 o 
  -4   7   8       19.42       10.68      1.74 o 
  -3   7   8      129.09      122.15      4.68 o 
  -2   7   8       30.00       32.45      3.15 o 
  -1   7   8      212.11      215.29      7.59 o 
   0   7   8      169.67      184.31      6.68 o 
   1   7   8       61.10       71.66      4.55 o 
   2   7   8       16.70       18.35      3.00 o 
   3   7   8       18.65       15.69      2.87 o 
   4   7   8       31.19       34.04      6.35 o 
   5   7   8      179.38      197.19      9.87 o 
   6   7   8      112.78      123.61     14.55 o 
   7   7   8        5.04       12.34      5.44 o 
   8   7   8       46.61       42.18      9.15 o 
 -12   8   8      495.27      511.45     17.04 o 
 -11   8   8      151.10      155.62      6.59 o 
 -10   8   8        1.50        1.28      1.50 o 
  -9   8   8      206.17      212.31      6.54 o 
  -8   8   8      575.13      615.71     11.23 o 
  -7   8   8      388.63      424.93      8.03 o 
  -6   8   8      204.51      224.69      5.81 o 
  -5   8   8        6.45        6.74      1.65 o 
  -4   8   8      511.91      539.29      9.05 o 
  -3   8   8      824.77      839.21     11.55 o 
  -2   8   8      559.30      594.28     13.43 o 
  -1   8   8        3.83        5.81      1.88 o 
   0   8   8       24.79       31.61      3.30 o 
   1   8   8      467.64      486.81     12.82 o 
   2   8   8      365.04      396.42     14.39 o 
   3   8   8      740.63      734.06     20.13 o 
   4   8   8       41.62       40.99      5.85 o 
   5   8   8      124.85      123.26     10.48 o 
   6   8   8      369.80      429.66     23.89 o 
 -10   9   8      394.68      435.94     16.06 o 
  -9   9   8        3.16        5.59      3.13 o 
  -8   9   8       62.85       62.77      7.18 o 
  -7   9   8       70.15       76.05      6.29 o 
  -6   9   8      170.76      189.71      8.24 o 
  -5   9   8      259.06      267.13      7.44 o 
  -4   9   8       80.14       79.56      4.74 o 
  -3   9   8        8.95        9.26      2.86 o 
  -2   9   8        1.72        4.67      2.42 o 
  -1   9   8      261.17      265.77      9.68 o 
   0   9   8      283.41      290.89     10.20 o 
   1   9   8      124.65      123.80      7.81 o 
   2   9   8       31.96       26.25      4.67 o 
   3   9   8       77.13       85.80      8.25 o 
 -18   1   9      352.09      376.15     12.05 o 
 -17   1   9       48.02       45.85      5.12 o 
 -16   1   9       47.84       50.32      4.27 o 
 -15   1   9      268.08      275.93      7.42 o 
 -14   1   9     1069.36     1049.29     13.95 o 
 -13   1   9      463.32      456.46      9.83 o 
 -12   1   9       77.74       74.67      3.55 o 
 -11   1   9      549.93      536.67      7.65 o 
 -10   1   9      663.87      633.87      8.15 o 
  -9   1   9      996.94      936.34     10.07 o 
  -8   1   9      741.41      698.13      8.28 o 
  -7   1   9       36.41       29.66      2.21 o 
  -6   1   9     1196.34     1169.49     12.68 o 
  -5   1   9     1085.72      974.85     11.11 o 
  -4   1   9     1669.38     1554.37     16.33 o 
  -3   1   9      191.80      180.28      4.52 o 
  -2   1   9       20.68       20.24      1.87 o 
  -1   1   9      737.16      720.97     16.86 o 
   0   1   9     1762.40     1655.61     22.20 o 
   1   1   9     1246.94     1202.46     56.36 o 
   2   1   9       65.91       78.51      6.76 o 
   3   1   9      161.31      165.01      8.25 o 
   4   1   9      766.79      775.69     22.22 o 
   5   1   9      815.22      805.68     19.83 o 
   6   1   9     1060.89     1021.50     30.39 o 
   7   1   9        7.87        9.48      3.05 o 
   8   1   9      124.01      131.35      8.93 o 
   9   1   9      696.68      690.51     19.80 o 
  10   1   9      446.12      455.74     16.23 o 
  11   1   9      166.83      157.02     22.46 o 
 -18   2   9       35.01       31.71      5.07 o 
 -17   2   9      367.37      384.07     11.86 o 
 -16   2   9      567.32      581.47     12.67 o 
 -15   2   9       24.14       27.81      3.17 o 
 -14   2   9      154.33      146.51      5.66 o 
 -13   2   9       18.90       16.08      1.99 o 
 -12   2   9      993.75      971.25     12.78 o 
 -11   2   9      477.69      470.30      8.22 o 
 -10   2   9      256.54      251.89      5.62 o 
  -9   2   9       89.59       83.57      3.33 o 
  -8   2   9     1499.53     1380.55     13.64 o 
  -7   2   9      554.27      511.56      7.30 o 
  -6   2   9      562.96      561.37      8.11 o 
  -5   2   9      128.87      130.07      3.68 o 
  -4   2   9      128.15      115.71      4.34 o 
  -3   2   9      988.03      951.60     13.08 o 
  -2   2   9     2568.76     2531.11     25.79 o 
  -1   2   9       11.66       13.28      2.33 o 
   0   2   9      189.59      203.52      6.64 o 
   1   2   9      425.54      446.79     13.09 o 
   2   2   9      698.50      681.32     16.87 o 
   3   2   9     1251.00     1269.62     60.08 o 
   4   2   9      298.28      283.63     21.20 o 
   5   2   9       26.72       24.31      4.13 o 
   6   2   9      175.87      182.23      9.12 o 
   7   2   9      689.03      689.18     28.04 o 
   8   2   9      233.21      213.64     15.55 o 
   9   2   9      323.51      328.09     20.14 o 
  10   2   9        2.85        8.39      4.98 o 
  11   2   9      355.68      348.38     21.65 o 
 -17   3   9      183.69      199.45      8.63 o 
 -16   3   9        5.00        6.35      2.17 o 
 -15   3   9      116.65      125.93      6.42 o 
 -14   3   9      130.17      124.85      5.22 o 
 -13   3   9       93.27       91.99      4.43 o 
 -12   3   9      126.36      132.58      4.47 o 
 -11   3   9      391.43      375.70      7.39 o 
 -10   3   9       91.75       95.91      3.96 o 
  -9   3   9        5.96        4.46      1.19 o 
  -8   3   9       68.19       65.08      3.07 o 
  -7   3   9       11.65        8.70      1.31 o 
  -6   3   9      596.10      597.51      9.24 o 
  -5   3   9      313.37      313.18      7.38 o 
  -4   3   9       25.12       20.85      1.89 o 
  -3   3   9       15.95       18.03      1.72 o 
  -2   3   9       68.05       75.67      3.35 o 
  -1   3   9       10.96        9.22      1.83 o 
   0   3   9      544.42      547.01     11.32 o 
   1   3   9      118.27      131.34     11.05 o 
   2   3   9        6.10       10.54      5.12 o 
   3   3   9       31.01       35.04      7.06 o 
   4   3   9       47.89       42.20      8.11 o 
   5   3   9      156.72      155.40     12.78 o 
   6   3   9      149.59      147.79     12.98 o 
   7   3   9        5.52        9.38      4.91 o 
   8   3   9      110.38      107.83     13.35 o 
   9   3   9       49.50       56.98     10.52 o 
  10   3   9       28.19       21.79      7.40 o 
  11   3   9       50.64       56.62     11.37 o 
 -17   4   9       51.86       53.37      5.27 o 
 -16   4   9      121.79      103.10      9.10 o 
 -15   4   9       23.68       23.49      3.07 o 
 -14   4   9       28.92       23.16      4.36 o 
 -13   4   9       52.44       56.78      3.59 o 
 -12   4   9       19.61       19.57      2.38 o 
 -11   4   9      261.62      242.81      6.48 o 
 -10   4   9        2.72        2.05      1.31 o 
  -9   4   9       10.26        9.83      1.61 o 
  -8   4   9      605.24      560.94      9.52 o 
  -7   4   9        5.37        5.27      1.25 o 
  -6   4   9        0.70        4.39      1.18 o 
  -5   4   9        7.40        6.40      1.40 o 
  -4   4   9      114.88      116.05      4.03 o 
  -3   4   9       82.56       81.51      3.73 o 
  -2   4   9      128.70      121.84      5.53 o 
  -1   4   9        5.95       12.45      2.31 o 
   0   4   9      154.96      154.29      7.69 o 
   1   4   9       18.20       17.91      3.42 o 
   2   4   9       73.90       79.84     10.35 o 
   3   4   9       63.19       61.88      9.37 o 
   4   4   9       62.51       63.46      9.76 o 
   5   4   9      156.72      152.94     13.00 o 
   6   4   9        3.90       -2.11      3.28 o 
   7   4   9      102.00      133.95     15.04 o 
   8   4   9       92.27       96.27     12.82 o 
   9   4   9       57.78       53.68     10.26 o 
  10   4   9      294.22      309.06     20.64 o 
 -16   5   9       85.76       95.18      6.10 o 
 -15   5   9      141.65      134.86      8.92 o 
 -14   5   9      119.93      137.64      6.35 o 
 -13   5   9       25.06       30.70      2.76 o 
 -12   5   9       84.40       86.93      4.33 o 
 -11   5   9       54.24       59.63      3.98 o 
 -10   5   9      261.81      255.72      6.83 o 
  -9   5   9      486.39      468.82      9.20 o 
  -8   5   9      211.50      202.96      5.87 o 
  -7   5   9      185.46      158.91      5.12 o 
  -6   5   9       48.34       54.33      3.55 o 
  -5   5   9      300.83      302.90      6.85 o 
  -4   5   9      456.71      445.21      9.12 o 
  -3   5   9       51.28       54.21      6.53 o 
  -2   5   9       17.18       27.51      3.40 o 
  -1   5   9      369.06      376.09     10.10 o 
   0   5   9      264.58      275.30     17.87 o 
   1   5   9      187.63      187.80      9.02 o 
   2   5   9       50.39       52.70      9.03 o 
   3   5   9      239.63      259.16     16.33 o 
   4   5   9      186.89      173.25     13.58 o 
   5   5   9       19.38       26.41      6.63 o 
   6   5   9      247.47      223.25     16.00 o 
   7   5   9       56.21       56.00      6.62 o 
   8   5   9        0.41        3.47      3.63 o 
   9   5   9      117.41      103.13     14.22 o 
 -15   6   9       85.44       85.61      6.60 o 
 -14   6   9       13.75       16.83      2.78 o 
 -13   6   9      123.96      112.18      6.48 o 
 -12   6   9      575.19      538.37     10.77 o 
 -11   6   9      161.56      164.95      8.33 o 
 -10   6   9        0.96       -0.08      1.27 o 
  -9   6   9       46.71       42.03      3.10 o 
  -8   6   9      131.65      121.63      4.53 o 
  -7   6   9      398.95      379.78      7.63 o 
  -6   6   9      595.15      572.29     10.57 o 
  -5   6   9       24.76       20.27      2.38 o 
  -4   6   9       12.40       15.77      2.13 o 
  -3   6   9     1013.52      980.11     18.15 o 
  -2   6   9      257.78      263.21      8.81 o 
  -1   6   9      198.87      197.80      8.25 o 
   0   6   9        4.79        2.25      2.43 o 
   1   6   9       69.91       54.88      8.24 o 
   2   6   9      276.23      263.06     14.72 o 
   3   6   9      312.55      332.26     11.25 o 
   4   6   9      401.46      430.92     13.72 o 
   5   6   9       13.76       15.72      3.42 o 
   6   6   9      199.64      183.57     15.19 o 
   7   6   9      189.89      188.07     15.47 o 
   8   6   9      171.79      210.28     16.63 o 
 -13   7   9       17.26       20.63      3.14 o 
 -12   7   9       12.32        7.76      2.59 o 
 -11   7   9       15.28       13.29      2.58 o 
 -10   7   9        1.06        3.04      1.45 o 
  -9   7   9      308.63      306.20      8.95 o 
  -8   7   9       38.03       33.37      3.40 o 
  -7   7   9       21.81       14.62      2.08 o 
  -6   7   9        0.11        1.19      1.42 o 
  -5   7   9      299.80      260.07      9.42 o 
  -4   7   9        8.19       12.19      2.57 o 
  -3   7   9      114.24      116.58      5.55 o 
  -2   7   9        0.00        1.21      1.59 o 
  -1   7   9        8.32        9.47      2.13 o 
   0   7   9      148.55      129.96      7.72 o 
   1   7   9      126.14      118.51      6.39 o 
   2   7   9        0.56       -1.25      2.19 o 
   3   7   9       65.54       62.21      6.67 o 
   4   7   9        1.47       -0.52      3.76 o 
   5   7   9        8.16       10.90      5.88 o 
   6   7   9      102.32        6.78      4.26 o 
 -11   8   9        9.48        4.55      2.39 o 
 -10   8   9       60.49       66.30      5.86 o 
  -9   8   9       27.54       30.24      3.56 o 
  -8   8   9      153.26      162.05      5.83 o 
  -7   8   9       67.32       71.90      6.05 o 
  -6   8   9       30.96       27.56      2.99 o 
  -5   8   9        1.58        1.71      1.54 o 
  -4   8   9       79.01       82.63      6.44 o 
  -3   8   9        4.85        5.93      2.37 o 
  -2   8   9      113.15      105.53      7.17 o 
  -1   8   9       30.73       26.29      4.30 o 
   0   8   9       11.52        6.18      3.32 o 
   1   8   9       77.67       79.31      7.91 o 
   2   8   9      278.96      258.75     11.96 o 
   3   8   9        8.23       10.02      3.59 o 
   4   8   9       23.61       23.00      7.17 o 
  -7   9   9        0.01        2.73      1.84 o 
  -6   9   9        4.10        3.18      1.95 o 
  -5   9   9        0.85        2.08      2.92 o 
  -4   9   9       66.24       66.04     10.70 o 
  -3   9   9       18.85       20.31      7.74 o 
  -2   9   9       55.29       52.41      6.61 o 
  -1   9   9        0.07       -0.27      2.94 o 
   0   9   9        0.33        4.33      3.08 o 
 -17   0  10       65.95       83.52     12.71 o 
 -16   0  10        1.48       -0.35      3.28 o 
 -15   0  10       14.16       15.23      2.83 o 
 -14   0  10        1.33       -1.86      1.78 o 
 -13   0  10       74.23       76.81      7.24 o 
 -12   0  10       95.18      101.75      6.59 o 
 -11   0  10      462.36      469.83     10.37 o 
 -10   0  10       23.49       22.00      2.71 o 
  -9   0  10      390.36      352.52      8.47 o 
  -8   0  10       13.59       15.91      2.21 o 
  -7   0  10       50.14       59.28      4.45 o 
  -6   0  10      105.18      118.97      5.07 o 
  -5   0  10      420.95      461.76     10.42 o 
  -4   0  10      269.66      248.99      9.12 o 
  -3   0  10     1888.95     1945.28     46.68 o 
  -2   0  10       66.20       61.73      8.47 o 
  -1   0  10       19.49       44.00      7.25 o 
   0   0  10        9.04        4.52      3.11 o 
   1   0  10       11.94       22.18      5.82 o 
   2   0  10      207.38      224.81     14.19 o 
   3   0  10      316.54      297.32     16.48 o 
   4   0  10       19.85       15.18      5.09 o 
   5   0  10      100.08       85.71     10.98 o 
   6   0  10       73.32       88.83     11.34 o 
   7   0  10       37.22       53.46      9.27 o 
   8   0  10        1.01       -5.36      3.06 o 
   9   0  10        8.36        6.98      4.67 o 
  10   0  10      138.02      139.40     15.25 o 
 -17   1  10        1.43       -0.77      1.83 o 
 -16   1  10       15.12        7.19      1.89 o 
 -15   1  10      183.85      187.85      5.73 o 
 -14   1  10       10.69        5.80      1.38 o 
 -13   1  10      232.16      246.96      5.86 o 
 -12   1  10      507.53      462.40      9.54 o 
 -11   1  10       72.26       68.04      4.16 o 
 -10   1  10        2.63        1.16      0.93 o 
  -9   1  10      253.17      254.40      5.70 o 
  -8   1  10      101.70      106.50      3.79 o 
  -7   1  10       18.41       16.58      1.69 o 
  -6   1  10      354.77      345.43      6.13 o 
  -5   1  10        3.45        4.37      1.20 o 
  -4   1  10       38.12       31.59      2.48 o 
  -3   1  10       40.69       46.18      4.75 o 
  -2   1  10      516.40      545.33     21.05 o 
  -1   1  10      251.27      268.29      8.83 o 
   0   1  10      126.05      126.65      7.31 o 
   1   1  10       29.46       30.32      4.50 o 
   2   1  10        4.37        2.77      2.18 o 
   3   1  10        5.16        2.18      2.36 o 
   4   1  10       89.28       77.56      7.24 o 
   5   1  10      262.78      271.94     12.99 o 
   6   1  10        2.99        3.14      3.55 o 
   7   1  10       66.69       74.72      7.66 o 
   8   1  10        0.60        8.30      3.39 o 
   9   1  10        0.02        0.89      2.90 o 
 -17   2  10       48.91       53.83      6.52 o 
 -16   2  10        3.48        4.51      2.12 o 
 -15   2  10      105.98      110.83      5.72 o 
 -14   2  10       22.53       19.83      2.54 o 
 -13   2  10      145.65      146.36      4.87 o 
 -12   2  10        9.35        4.53      1.30 o 
 -11   2  10       96.70       90.87      4.73 o 
 -10   2  10       24.63       22.49      2.30 o 
  -9   2  10       15.95       12.06      1.57 o 
  -8   2  10      148.53      153.60      4.16 o 
  -7   2  10       12.62       12.69      1.50 o 
  -6   2  10       81.98       71.69      3.46 o 
  -5   2  10      330.60      331.66      6.23 o 
  -4   2  10        3.88        6.17      1.55 o 
  -3   2  10      313.88      295.27      7.04 o 
  -2   2  10        7.80       12.05      2.52 o 
  -1   2  10       42.41       46.18      4.13 o 
   0   2  10      154.28      156.83      7.91 o 
   1   2  10        0.40        2.57      2.29 o 
   2   2  10        1.11       -0.03      2.01 o 
   3   2  10      115.83       94.71      7.02 o 
   4   2  10        4.91        6.33      2.88 o 
   5   2  10       23.49        8.57      4.62 o 
   6   2  10        7.78        4.03      3.86 o 
   7   2  10       60.94       38.93      8.63 o 
   8   2  10        0.02       -2.42      3.14 o 
   9   2  10       27.85       45.37      9.81 o 
 -16   3  10       69.77       65.19      5.86 o 
 -15   3  10       32.75       35.70      4.35 o 
 -14   3  10      224.40      236.06      6.48 o 
 -13   3  10      290.65      303.14      7.27 o 
 -12   3  10      112.38      110.95      4.77 o 
 -11   3  10        0.22        2.08      1.14 o 
 -10   3  10      277.96      278.43      7.66 o 
  -9   3  10      356.66      360.97      6.60 o 
  -8   3  10      149.36      156.54      5.60 o 
  -7   3  10       88.44       78.16      3.57 o 
  -6   3  10       33.57       31.31      2.62 o 
  -5   3  10      730.50      752.53      9.96 o 
  -4   3  10      684.41      710.54     10.44 o 
  -3   3  10      491.32      474.93      9.37 o 
  -2   3  10      329.13      344.39      9.17 o 
  -1   3  10       38.71       24.06      4.65 o 
   0   3  10      762.27      780.71     18.19 o 
   1   3  10      203.02      209.34     14.55 o 
   2   3  10      161.62      154.06     12.64 o 
   3   3  10        0.46        4.66      4.06 o 
   4   3  10      246.47      230.81     15.94 o 
   5   3  10      327.78      350.44     20.04 o 
   6   3  10      108.76      118.46     14.12 o 
   7   3  10       30.28       18.77      6.49 o 
   8   3  10      133.31      138.34     15.62 o 
   9   3  10       61.18       46.62      9.54 o 
 -16   4  10       74.06       86.16      6.67 o 
 -15   4  10        6.27        6.71      2.26 o 
 -14   4  10       42.42       52.06      5.06 o 
 -13   4  10      100.59      105.60      5.01 o 
 -12   4  10       97.59      107.11      4.75 o 
 -11   4  10       85.16      102.46      5.71 o 
 -10   4  10      102.44      103.02      5.49 o 
  -9   4  10        7.12        8.53      2.57 o 
  -8   4  10      107.57      101.20      4.23 o 
  -7   4  10      251.80      261.37      6.64 o 
  -6   4  10      134.67      136.35      5.27 o 
  -5   4  10       51.48       52.74      3.76 o 
  -4   4  10        0.01        0.82      1.14 o 
  -3   4  10       12.08       11.97      3.03 o 
  -2   4  10      123.10      125.30      7.37 o 
  -1   4  10      627.61      641.12     16.99 o 
   0   4  10       34.67       31.62     11.26 o 
   1   4  10        3.76        3.02      3.79 o 
   2   4  10      104.21      100.03     12.31 o 
   3   4  10      308.15      337.51     19.66 o 
   4   4  10       67.63       67.65     10.48 o 
   5   4  10      237.75      223.96     16.52 o 
   6   4  10       57.32       41.14      8.99 o 
   7   4  10       11.68        9.95      5.21 o 
   8   4  10      408.64      386.55     22.79 o 
 -15   5  10       32.68       39.56      6.88 o 
 -14   5  10      276.53      296.13      9.14 o 
 -13   5  10        1.62        3.47      1.80 o 
 -12   5  10        2.71        5.35      1.68 o 
 -11   5  10       55.25       51.32      3.88 o 
 -10   5  10      105.38      118.74      5.32 o 
  -9   5  10      210.33      214.87      6.35 o 
  -8   5  10       14.49       25.04      3.21 o 
  -7   5  10        2.17        1.43      1.26 o 
  -6   5  10      153.10      153.60      5.74 o 
  -5   5  10       59.68       57.39      4.75 o 
  -4   5  10      521.09      550.55     13.08 o 
  -3   5  10        1.86        3.74      2.03 o 
  -2   5  10       46.42       41.22      5.44 o 
  -1   5  10      106.95      115.11      8.50 o 
   0   5  10      274.55      278.04     11.87 o 
   1   5  10       38.85       32.21      8.07 o 
   2   5  10        1.74        5.12      3.11 o 
   3   5  10       13.40        8.71      4.02 o 
   4   5  10      100.63      104.25     13.11 o 
   5   5  10      105.68      126.31     14.60 o 
   6   5  10      188.04      175.87     15.45 o 
   7   5  10      107.25       98.58     13.64 o 
 -13   6  10        1.78       -1.16      1.58 o 
 -12   6  10       60.44       62.17      4.82 o 
 -11   6  10       14.48       11.19      2.20 o 
 -10   6  10        4.80        6.14      1.70 o 
  -9   6  10       31.69       26.14      3.40 o 
  -8   6  10       10.83       10.72      1.87 o 
  -7   6  10        0.76        0.48      1.17 o 
  -6   6  10       18.91       18.76      2.76 o 
  -5   6  10      167.93      154.78      5.98 o 
  -4   6  10        0.02        3.78      2.77 o 
  -3   6  10        2.14       -1.41      2.14 o 
  -2   6  10        3.65       16.24      5.54 o 
  -1   6  10       32.41       21.56      6.16 o 
   0   6  10        4.30        8.51      7.11 o 
   1   6  10       34.81       35.16      5.21 o 
   2   6  10        1.37        6.09      3.89 o 
   3   6  10       23.74       30.32      7.30 o 
   4   6  10       50.62       76.14     11.40 o 
   5   6  10        9.52       15.87      5.51 o 
 -11   7  10      101.10      126.64      6.96 o 
 -10   7  10       65.92       56.67      5.30 o 
  -9   7  10      303.89      336.19      8.53 o 
  -8   7  10       27.78       31.98      3.08 o 
  -7   7  10       12.00       12.47      2.07 o 
  -6   7  10      117.19      118.62      6.43 o 
  -5   7  10      204.42      219.36      8.87 o 
  -4   7  10      114.81      122.92      7.81 o 
  -3   7  10       53.01       63.88      5.65 o 
  -2   7  10        3.87        2.94      3.58 o 
  -1   7  10       80.31       89.82      8.09 o 
   0   7  10      137.82      149.12      8.99 o 
   1   7  10      309.51      314.69     16.09 o 
   2   7  10        3.40        9.74      5.00 o 
   3   7  10        7.12        5.89      4.30 o 
  -8   8  10      126.87      136.48      6.95 o 
  -7   8  10      722.37      775.52     15.03 o 
  -6   8  10      335.29      379.83     25.57 o 
  -5   8  10      412.63      404.25     15.20 o 
  -4   8  10       87.20       83.91      6.75 o 
  -3   8  10      514.01      621.58     15.63 o 
  -2   8  10      627.36      683.57     20.10 o 
  -1   8  10      446.52      478.99     16.77 o 
   0   8  10       22.88       27.58      5.43 o 
 -16   1  11       25.51       28.26      6.80 o 
 -15   1  11       63.96       55.77      5.26 o 
 -14   1  11       86.70       81.60      4.96 o 
 -13   1  11       28.08       31.32      2.82 o 
 -12   1  11      279.55      273.94      6.26 o 
 -11   1  11       55.94       49.48      3.36 o 
 -10   1  11        7.11        5.17      1.64 o 
  -9   1  11        5.91        5.13      1.41 o 
  -8   1  11      127.61      115.83      3.86 o 
  -7   1  11       65.98       61.60      3.23 o 
  -6   1  11      102.48      103.50      3.88 o 
  -5   1  11       61.88       61.71      4.17 o 
  -4   1  11      122.32      116.86      7.10 o 
  -3   1  11       48.84       38.67      7.50 o 
  -2   1  11      456.19      473.64     14.54 o 
  -1   1  11       21.63       19.38      4.05 o 
   0   1  11       61.36       77.34      9.01 o 
   1   1  11       35.40       27.93      5.13 o 
   2   1  11      152.34      146.87     15.54 o 
   3   1  11      233.81      220.34     13.33 o 
   4   1  11        3.42        4.61      3.21 o 
   5   1  11        2.71        2.33      2.71 o 
   6   1  11       73.01       88.77     10.12 o 
   7   1  11       32.03       15.78      5.99 o 
 -16   2  11       21.68       26.77      3.93 o 
 -15   2  11       93.97      108.14      8.02 o 
 -14   2  11      121.89      132.57      6.69 o 
 -13   2  11       20.64       18.23      2.32 o 
 -12   2  11       40.69       36.05      2.90 o 
 -11   2  11       94.39       93.08      4.22 o 
 -10   2  11      205.42      207.97      5.25 o 
  -9   2  11       57.75       56.53      3.20 o 
  -8   2  11       70.13       84.97      3.79 o 
  -7   2  11       17.21        9.78      1.50 o 
  -6   2  11      684.42      680.70     10.87 o 
  -5   2  11       69.73       64.48      4.16 o 
  -4   2  11       38.82       42.06      3.52 o 
  -3   2  11       39.25       50.44      4.47 o 
  -2   2  11       42.21       35.67      3.81 o 
  -1   2  11      221.55      220.71      9.87 o 
   0   2  11      415.28      426.10     14.03 o 
   1   2  11       48.77       49.66      5.90 o 
   2   2  11       74.71       85.01     11.50 o 
   3   2  11       11.13        9.67      4.72 o 
   4   2  11      103.74       98.41     12.65 o 
   5   2  11       74.20       84.26     12.24 o 
   6   2  11      156.52      136.95     15.04 o 
   7   2  11        4.23        6.35      4.72 o 
 -15   3  11        6.16       12.34      2.81 o 
 -14   3  11      161.51      178.83      6.95 o 
 -13   3  11       22.50       31.46      5.41 o 
 -12   3  11      137.39      156.78      5.19 o 
 -11   3  11       74.07       68.91      4.00 o 
 -10   3  11       91.14      100.45      4.55 o 
  -9   3  11       36.72       53.51      3.16 o 
  -8   3  11      443.79      454.84      8.25 o 
  -7   3  11        5.42        2.39      1.16 o 
  -6   3  11      132.75      140.40      4.89 o 
  -5   3  11        6.71        8.68      1.78 o 
  -4   3  11      210.04      218.12     13.29 o 
  -3   3  11      311.46      330.76     12.03 o 
  -2   3  11      116.28      121.70      7.42 o 
  -1   3  11       48.81       52.93      9.16 o 
   0   3  11        4.52       -0.02      3.17 o 
   1   3  11       12.63       11.28      4.86 o 
   2   3  11      243.41      225.37     15.98 o 
   3   3  11      279.53      262.49     17.83 o 
   4   3  11        7.33        2.23      3.88 o 
   5   3  11      145.95      156.58     16.39 o 
   6   3  11       20.33       18.30      6.32 o 
 -14   4  11       49.29       50.81      4.49 o 
 -13   4  11       21.78       26.53      3.47 o 
 -12   4  11        9.77       10.99      2.70 o 
 -11   4  11       15.67       13.53      4.23 o 
 -10   4  11       61.94       67.24      4.40 o 
  -9   4  11       39.98       47.87      3.60 o 
  -8   4  11       16.36       13.71      2.07 o 
  -7   4  11       14.34       21.60      2.44 o 
  -6   4  11      170.40      187.94      7.45 o 
  -5   4  11       24.47       27.14      3.88 o 
  -4   4  11        0.11        0.98      2.37 o 
  -3   4  11        2.27        0.19      2.24 o 
  -2   4  11        6.90        1.46      2.52 o 
  -1   4  11      194.90      217.46     10.12 o 
   0   4  11       72.17       81.38     11.31 o 
   1   4  11       18.02       13.34      5.54 o 
   2   4  11      202.43      228.13     16.63 o 
   3   4  11        0.54       -1.62      3.04 o 
   4   4  11        3.90       -2.04      3.38 o 
   5   4  11      139.62      155.42     16.63 o 
   6   4  11        9.81        3.11      4.00 o 
 -13   5  11       15.15       18.07      2.88 o 
 -12   5  11       91.41       87.88      9.29 o 
 -11   5  11       47.57       66.53      5.06 o 
 -10   5  11        4.36        3.21      1.33 o 
  -9   5  11       76.30       72.83      4.60 o 
  -8   5  11       61.55       73.50      4.15 o 
  -7   5  11      182.50      175.69      5.88 o 
  -6   5  11        0.78        0.10      1.51 o 
  -5   5  11       81.25       80.17      6.09 o 
  -4   5  11       35.43       31.90     16.08 o 
  -3   5  11       35.44       38.62      5.31 o 
  -2   5  11      161.91      160.39     20.24 o 
  -1   5  11        1.10        1.16      2.57 o 
   0   5  11       60.76       69.80     10.43 o 
   1   5  11      191.18      229.87     16.36 o 
   2   5  11       67.59       84.74     11.50 o 
   3   5  11       64.01       79.83     11.90 o 
   4   5  11        8.61       16.78      6.40 o 
 -11   6  11       70.35       73.69      5.50 o 
 -10   6  11       26.64       31.27      5.09 o 
  -9   6  11       41.65       41.25      4.85 o 
  -8   6  11        9.75        5.90      2.40 o 
  -7   6  11        4.91        3.10      1.63 o 
  -6   6  11        0.12       -0.99      1.83 o 
  -5   6  11      158.31      162.95      9.26 o 
  -4   6  11        0.04        0.49      1.76 o 
  -3   6  11       27.35       30.41      7.54 o 
  -2   6  11       42.47       38.98      5.56 o 
  -1   6  11        0.56        1.55      2.88 o 
   0   6  11       27.59       24.29      7.01 o 
   1   6  11       29.62       30.12      7.98 o 
   2   6  11       97.91       99.31     13.06 o 
  -8   7  11        9.75        3.69      2.05 o 
  -7   7  11        3.74        1.40      2.18 o 
  -6   7  11        3.05        0.67      2.88 o 
  -5   7  11       32.50       27.05      4.72 o 
  -4   7  11       11.95        9.81      3.66 o 
  -3   7  11       96.71       88.06      8.43 o 
  -2   7  11        4.54        2.20      3.66 o 
  -1   7  11        1.19       -2.44      2.09 o 
 -14   0  12      121.44      139.68      9.46 o 
 -13   0  12      302.36      295.25     17.99 o 
 -12   0  12      237.26      217.55      7.61 o 
 -11   0  12      243.89      236.82      7.85 o 
 -10   0  12       57.60       55.99      4.48 o 
  -9   0  12      481.38      501.50     13.00 o 
  -8   0  12       95.56      108.24      6.86 o 
  -7   0  12       81.22       67.40      6.68 o 
  -6   0  12      402.21      396.97     27.51 o 
  -5   0  12      723.20      703.56     18.92 o 
  -4   0  12       46.16       47.81      8.27 o 
  -3   0  12       15.04       24.25      6.14 o 
  -2   0  12       65.53       64.92      9.72 o 
  -1   0  12      694.57      692.55     27.24 o 
   0   0  12      200.78      216.31     15.00 o 
   1   0  12       36.11       39.28      8.04 o 
   2   0  12        0.02        4.17      4.06 o 
   3   0  12       97.24       65.24     10.40 o 
   4   0  12       99.13       86.22     11.47 o 
   5   0  12      713.97      710.11     29.72 o 
 -14   1  12       66.88       68.51      5.33 o 
 -13   1  12        5.00        4.31      3.11 o 
 -12   1  12       57.86       54.73      3.52 o 
 -11   1  12       78.16       87.48      4.57 o 
 -10   1  12        9.06        7.20      1.57 o 
  -9   1  12      241.53      243.28      5.83 o 
  -8   1  12       51.88       52.88      3.18 o 
  -7   1  12       32.57       29.27      2.84 o 
  -6   1  12        9.06        7.16      1.71 o 
  -5   1  12        0.02        1.26      2.65 o 
  -4   1  12       36.84       35.42      4.08 o 
  -3   1  12      772.37      802.20     20.49 o 
  -2   1  12       58.67       66.39      6.88 o 
  -1   1  12      205.64      227.58     10.69 o 
   0   1  12        2.52        4.84      2.91 o 
   1   1  12       61.15       71.34      7.25 o 
   2   1  12      121.80      144.59      8.82 o 
   3   1  12       85.71       87.18      8.14 o 
   4   1  12       16.35       12.19      5.53 o 
   5   1  12       35.87       37.17      9.08 o 
 -14   2  12        7.23        5.96      4.35 o 
 -13   2  12       39.62       42.10      4.16 o 
 -12   2  12       12.39        9.45      2.40 o 
 -11   2  12        2.68        2.92      1.30 o 
 -10   2  12       59.81       58.89      3.45 o 
  -9   2  12        0.57        1.68      1.20 o 
  -8   2  12       14.50       13.27      1.95 o 
  -7   2  12       46.08       47.94      3.59 o 
  -6   2  12       47.43       46.74      3.89 o 
  -5   2  12       11.22       12.05      2.25 o 
  -4   2  12        6.67        8.94      2.17 o 
  -3   2  12       17.77       16.58      4.14 o 
  -2   2  12       22.98       21.65      4.25 o 
  -1   2  12       63.37       61.19     10.02 o 
   0   2  12       19.00       15.17      5.84 o 
   1   2  12       16.36       32.34      8.02 o 
   2   2  12        0.90       -4.43      3.30 o 
   3   2  12        0.74        0.57      3.73 o 
   4   2  12        2.27        7.93      4.67 o 
 -13   3  12      604.84      627.20     13.69 o 
 -12   3  12      319.61      360.11     10.01 o 
 -11   3  12      126.15      142.56      5.64 o 
 -10   3  12        8.20        8.42      2.03 o 
  -9   3  12        9.21       10.99      1.78 o 
  -8   3  12      232.45      250.56      6.93 o 
  -7   3  12      540.80      579.38     12.19 o 
  -6   3  12      285.36      308.88     12.42 o 
  -5   3  12       11.80       10.52      3.55 o 
  -4   3  12      377.23      389.63     13.87 o 
  -3   3  12      357.50      374.66     18.77 o 
  -2   3  12      177.37      200.46     15.05 o 
  -1   3  12       93.88       90.57     12.25 o 
   0   3  12       56.65       61.49     10.26 o 
   1   3  12      152.75      151.45     13.90 o 
   2   3  12      280.74      307.14     19.64 o 
   3   3  12      201.54      207.00     16.36 o 
   4   3  12       13.43       15.58      6.24 o 
 -12   4  12        0.11       -0.12      1.46 o 
 -11   4  12       13.56       10.70      2.79 o 
 -10   4  12      254.80      270.39      7.82 o 
  -9   4  12      422.95      431.58     10.81 o 
  -8   4  12       12.05       13.59      2.76 o 
  -7   4  12      119.76      124.96      6.30 o 
  -6   4  12       57.53       69.92      7.08 o 
  -5   4  12       37.90       35.03      7.97 o 
  -4   4  12      320.61      329.42     13.10 o 
  -3   4  12      154.82      145.58      8.86 o 
  -2   4  12       35.28       44.47      8.55 o 
  -1   4  12       97.30       79.68     11.63 o 
   0   4  12      306.84      315.84     19.94 o 
   1   4  12      140.98      145.71     16.13 o 
   2   4  12        3.87        7.39      4.77 o 
 -10   5  12       33.50       37.29      3.92 o 
  -9   5  12        0.36       -0.55      1.53 o 
  -8   5  12        0.08        1.53      1.82 o 
  -7   5  12      392.72      400.13     10.65 o 
  -6   5  12      463.45      524.46     17.18 o 
  -5   5  12       38.89       47.38      6.07 o 
  -4   5  12      174.44      174.13      9.79 o 
  -3   5  12       66.50       65.29      7.11 o 
  -2   5  12      210.75      212.16     15.87 o 
  -1   5  12       62.74       66.49     10.55 o 
   0   5  12      112.20      119.04     14.50 o 
   1   5  12       45.66       26.08      7.62 o 
  -6   6  12       16.07       18.99      6.82 o 
  -5   6  12      140.64      149.14      9.30 o 
  -4   6  12       48.50       57.30      7.02 o 
  -3   6  12      108.58      119.06      9.94 o 
 -11   1  13      153.71      184.28      6.51 o 
 -10   1  13      247.57      261.52      6.93 o 
  -9   1  13       14.22       12.77      2.23 o 
  -8   1  13       20.16       26.20      3.29 o 
  -7   1  13      302.80      341.53      9.57 o 
  -6   1  13      491.73      549.06     13.13 o 
  -5   1  13      178.06      190.54      8.14 o 
  -4   1  13       22.13       26.21      3.76 o 
  -3   1  13       13.80       24.11     10.75 o 
  -2   1  13      458.31      501.70     16.63 o 
  -1   1  13      284.52      328.36     13.55 o 
   0   1  13      174.57      180.19     10.11 o 
   1   1  13        6.46       12.87      5.65 o 
 -11   2  13       13.08       13.67      2.33 o 
 -10   2  13      314.67      321.33      8.44 o 
  -9   2  13      273.82      298.82      8.05 o 
  -8   2  13      294.58      306.96      9.23 o 
  -7   2  13        9.83        5.46      3.53 o 
  -6   2  13        0.20        2.48      1.56 o 
  -5   2  13       72.16       80.32      7.28 o 
  -4   2  13      670.00      710.79     29.56 o 
  -3   2  13      204.16      226.74     16.43 o 
  -2   2  13       68.20       80.20     11.87 o 
  -1   2  13      110.35      125.13     14.81 o 
   0   2  13      196.27      209.34     16.12 o 
   1   2  13      140.26      160.26     16.90 o 
  -9   3  13        2.98        2.06      3.55 o 
  -8   3  13        1.06        2.57      1.87 o 
  -7   3  13       82.52       92.63      7.01 o 
  -6   3  13      182.10      193.35     17.57 o 
  -5   3  13       11.89       14.63      4.10 o 
  -4   3  13       26.87       17.56      6.25 o 
  -3   3  13        0.04        6.66      4.80 o 
  -2   3  13       12.36       17.52      5.94 o 
  -1   3  13      154.82      163.70     14.62 o 
  -7   4  13      170.71      167.70     12.10 o 
  -6   4  13        7.86        5.32      3.47 o 
  -5   4  13       11.82       10.23      3.76 o 
  -4   4  13        0.09       -1.01      3.62 o 
  -3   4  13       46.91       67.51     11.17 o 
                                                 
